# Supplementary material for: Plastomes of eight Ligusticum species: characterization, genome evolution, and phylogenetic relationships
Source: BMC Plant Biol. 2020 Nov 13;20:519. doi: 10.1186/s12870-020-02696-7 (PMC7663912; doi:10.1186/s12870-020-02696-7)
Supplement: Supplementary file 2 — Additional file 2: Table S1. List of genes present in the eight Ligusticum plastomes. [file 12870_2020_2696_MOESM2_ESM.xlsx]

## Sheet: Sheet1
Table S1 List of genes present in the eight Ligusticum plastomes.
		Gene group	Gene name
	Self replication	Ribosomal RNA genes	rrn4.5c,rrn5c,rrn16c,rrn23c
		Transfer RNA genes	trnA-UGCb,c,trnC-GCA,trnD-GUC,trnE-UUC,trnF-GAA,trnG-GCC,trnG-UCCb
			trnH-GUG,trnI-CAUc,trnI-GAUb,c,trnK-UUUb,trnL-CAAc,trnL-UAG,trnL-UAAb
			trnM-CAU,trnfM-CAU,trnN-GUUc,trnP-UGG,trnQ-UUG,trnR-UCU,trnR-ACGc
			trnS-UGA,trnS-GGA,trnS-GCU,trnT-GGU,trnT-UGU,trnV-GACc,trnV-UACb
			trnW-CCA,trnY-GUA
		Small subunit of ribosome	rps2,rps3,rps4,rps7c,rps8,rps11,rps12ac,rps14,rps15,rps16b,rps18,rps19
		Large subunit of ribosome	rpl2b,rpl14,rpl16b,rpl20,rpl22,rpl23,rpl32,rpl33,rpl36
		RNA polymerase subunits	rpoA,rpoB,rpoC1b,rpoC2
	Photosynthesis	NADH dehydrogenase	ndhAb,ndhBbc,ndhC,ndhD,ndhE,ndhF,ndhG,ndhH,ndhI,ndhJ,ndhK
		Photosystem I	psaA,psaB,psaC,psaI,psaJ
		Photosystem II	psbA,psbB,psbC,psbD,psbE,psbF,psbH,psbI,psbJ,psbK,psbL,psbM,psbN,psbT,psbZ
		PS I assembly factor	ycf3a,ycf4
		Cytochrome b/f complex	petA,petBb,petDb,petG,petL,petN
		ATP synthase	atpA, atpB, atpE, atpFb, atpH, atpI
		Rubisco	rbcL
	Other genes	Maturase	matK
		Envelope membrane protein	cemA
		Subunit of acetyl-CoA-carboxylase	accD
		c-type cytochrome synthesis gene	ccsA
		Protease	clpPa
		Tanslational initiation factor	infA
	Genes of unknown function	Conserved open reading frames	ycf1c, ycf2, ycf15c
	aGene with two introns.
	bGene with one intron.
	cGenes located in the inverted repeats.
	Bold indicates that four genes were only repeated in the IRa of L. delavayi.
