# Supplementary material for: Plastomes of eight Ligusticum species: characterization, genome evolution, and phylogenetic relationships
Source: BMC Plant Biol. 2020 Nov 13;20:519. doi: 10.1186/s12870-020-02696-7 (PMC7663912; doi:10.1186/s12870-020-02696-7)
Supplement: Supplementary file 3 — Additional file 3: Table S2. Codon usage and relative synonymous codon usage (RSCU) values of protein-coding genes of the eight Ligusticum plastomes. [file 12870_2020_2696_MOESM3_ESM.xlsx]

## Sheet: Sheet1
Table S2 Codon usage and relative synonymous codon usage (RSCU) values of protein-coding genes of the eight Ligusticum plastomes.
		L. capillaceum		L. delavayi		L. hispidum		L. involucratum		L. likiangense		L. pteridophyllum		L. scapiforme		L. thomsonii
Amino Acid	Codon	Number	RSCU	Number	RSCU	Number	RSCU	Number	RSCU	Number	RSCU	Number	RSCU	Number	RSCU	Number	RSCU
Phe	TTT	865	1.35	897	1.36	868	1.35	866	1.35	865	1.35	876	1.35	866	1.35	865	1.35
Phe	TTC	414	0.65	418	0.64	417	0.65	414	0.65	416	0.65	419	0.65	416	0.65	421	0.65
Leu	TTA	801	1.99	789	1.99	797	1.98	790	1.97	796	1.98	792	1.97	802	1.99	793	1.97
Leu	TTG	475	1.18	473	1.19	478	1.19	478	1.19	476	1.18	475	1.18	475	1.18	480	1.19
Leu	CTT	505	1.25	512	1.29	509	1.26	506	1.26	503	1.25	510	1.27	507	1.26	507	1.26
Leu	CTC	162	0.4	151	0.38	159	0.39	161	0.4	163	0.41	158	0.39	159	0.39	160	0.4
Leu	CTA	323	0.8	318	0.8	326	0.81	322	0.8	323	0.8	331	0.82	325	0.81	330	0.82
Leu	CTG	150	0.37	139	0.35	150	0.37	152	0.38	150	0.37	147	0.37	149	0.37	145	0.36
Ile	ATT	933	1.45	918	1.42	931	1.44	926	1.44	933	1.45	939	1.45	933	1.45	938	1.45
Ile	ATC	365	0.57	367	0.57	365	0.57	362	0.56	365	0.57	369	0.57	365	0.57	365	0.56
Ile	ATA	636	0.99	651	1.01	642	0.99	638	0.99	637	0.99	632	0.98	636	0.99	636	0.98
Met	ATG	525	1	532	1	526	1	526	1	526	1	527	1	525	1	531	1
Val	GTT	488	1.52	470	1.48	492	1.53	486	1.52	487	1.52	484	1.51	488	1.52	489	1.51
Val	GTC	148	0.46	159	0.5	148	0.46	147	0.46	148	0.46	153	0.48	147	0.46	153	0.47
Val	GTA	470	1.46	458	1.45	468	1.45	467	1.46	469	1.46	464	1.45	468	1.46	468	1.45
Val	GTG	179	0.56	180	0.57	181	0.56	181	0.57	180	0.56	183	0.57	181	0.56	184	0.57
Ser	TCT	481	1.73	489	1.75	481	1.72	478	1.72	482	1.73	488	1.73	481	1.73	487	1.74
Ser	TCC	262	0.94	258	0.92	265	0.95	265	0.95	261	0.94	262	0.93	260	0.93	259	0.92
Ser	TCA	315	1.13	316	1.13	316	1.13	312	1.12	316	1.13	320	1.14	315	1.13	320	1.14
Ser	TCG	173	0.62	173	0.62	173	0.62	172	0.62	173	0.62	174	0.62	174	0.63	173	0.62
Pro	CCT	383	1.6	376	1.57	383	1.61	383	1.61	382	1.6	380	1.6	381	1.6	378	1.58
Pro	CCC	174	0.73	175	0.73	173	0.73	173	0.73	173	0.72	168	0.71	173	0.72	176	0.73
Pro	CCA	256	1.07	266	1.11	255	1.07	256	1.07	257	1.08	257	1.08	255	1.07	259	1.08
Pro	CCG	143	0.6	140	0.59	143	0.6	142	0.6	143	0.6	147	0.62	146	0.61	146	0.61
Thr	ACT	489	1.64	487	1.64	491	1.65	487	1.64	487	1.64	484	1.63	486	1.63	488	1.64
Thr	ACC	217	0.73	223	0.75	215	0.72	216	0.73	219	0.74	223	0.75	219	0.74	226	0.76
Thr	ACA	356	1.19	344	1.16	354	1.19	355	1.2	354	1.19	352	1.19	357	1.2	351	1.18
Thr	ACG	130	0.44	136	0.46	130	0.44	129	0.43	129	0.43	128	0.43	128	0.43	128	0.43
Ala	GCT	567	1.79	580	1.81	569	1.8	567	1.79	567	1.79	576	1.8	567	1.79	574	1.8
Ala	GCC	202	0.64	210	0.66	201	0.63	201	0.64	202	0.64	204	0.64	202	0.64	203	0.64
Ala	GCA	350	1.1	345	1.08	350	1.1	350	1.11	348	1.1	353	1.1	351	1.11	349	1.1
Ala	GCG	149	0.47	145	0.45	147	0.46	148	0.47	148	0.47	148	0.46	147	0.46	147	0.46
Tyr	TAT	690	1.6	686	1.6	688	1.6	690	1.6	687	1.6	691	1.61	688	1.6	679	1.59
Tyr	TAC	174	0.4	172	0.4	172	0.4	172	0.4	173	0.4	167	0.39	171	0.4	175	0.41
Stop	TAA	44	1.65	42	1.58	44	1.65	45	1.69	44	1.65	42	1.58	44	1.65	41	1.54
Stop	TAG	19	0.71	19	0.71	20	0.75	19	0.71	20	0.75	21	0.79	20	0.75	21	0.79
His	CAT	406	1.52	399	1.51	407	1.51	404	1.51	407	1.52	408	1.51	407	1.52	407	1.51
His	CAC	129	0.48	129	0.49	131	0.49	131	0.49	129	0.48	133	0.49	130	0.48	132	0.49
Gln	CAA	606	1.51	607	1.53	609	1.52	608	1.52	609	1.52	614	1.52	606	1.51	610	1.51
Gln	CAG	197	0.49	188	0.47	192	0.48	193	0.48	193	0.48	192	0.48	196	0.49	196	0.49
Asn	AAT	800	1.52	812	1.52	803	1.52	800	1.52	798	1.52	804	1.52	799	1.52	798	1.51
Asn	AAC	253	0.48	259	0.48	252	0.48	251	0.48	253	0.48	253	0.48	251	0.48	258	0.49
Lys	AAA	904	1.52	914	1.52	904	1.51	904	1.51	903	1.52	907	1.51	903	1.52	908	1.51
Lys	AAG	289	0.48	289	0.48	294	0.49	290	0.49	288	0.48	293	0.49	288	0.48	296	0.49
Asp	GAT	707	1.59	716	1.61	714	1.59	713	1.6	706	1.59	721	1.6	706	1.59	719	1.6
Asp	GAC	184	0.41	174	0.39	182	0.41	181	0.4	184	0.41	179	0.4	184	0.41	181	0.4
Glu	GAA	869	1.51	861	1.49	871	1.51	869	1.5	869	1.51	872	1.51	867	1.51	869	1.51
Glu	GAG	284	0.49	293	0.51	285	0.49	286	0.5	285	0.49	285	0.49	285	0.49	285	0.49
Cys	TGT	184	1.55	187	1.56	180	1.55	180	1.55	184	1.55	186	1.54	183	1.54	182	1.53
Cys	TGC	54	0.45	53	0.44	53	0.45	52	0.45	53	0.45	55	0.46	54	0.46	56	0.47
Stop	TGA	17	0.64	19	0.71	16	0.6	16	0.6	16	0.6	17	0.64	16	0.6	18	0.68
Trp	TGG	399	1	403	1	398	1	395	1	399	1	400	1	398	1	399	1
Arg	CGT	308	1.37	312	1.38	307	1.37	308	1.37	309	1.38	310	1.37	308	1.37	311	1.37
Arg	CGC	86	0.38	87	0.39	90	0.4	88	0.39	85	0.38	86	0.38	86	0.38	86	0.38
Arg	CGA	311	1.38	312	1.38	308	1.37	311	1.38	311	1.39	308	1.37	312	1.39	315	1.39
Arg	CGG	108	0.48	110	0.49	108	0.48	107	0.47	107	0.48	109	0.48	107	0.48	110	0.49
Arg	AGA	342	1.23	349	1.25	340	1.22	344	1.24	340	1.22	349	1.24	341	1.23	346	1.23
Arg	AGG	99	0.36	93	0.33	99	0.35	95	0.34	99	0.36	96	0.34	99	0.36	96	0.34
Ser	AGT	401	1.78	401	1.78	401	1.79	404	1.79	402	1.79	406	1.8	404	1.8	406	1.79
Ser	AGC	134	0.6	131	0.58	133	0.59	135	0.6	133	0.59	134	0.59	133	0.59	131	0.58
Gly	GGT	541	1.36	540	1.36	543	1.37	541	1.36	540	1.36	542	1.36	541	1.36	543	1.36
Gly	GGC	181	0.45	179	0.45	177	0.45	180	0.45	181	0.46	178	0.45	181	0.46	182	0.46
Gly	GGA	603	1.52	602	1.51	601	1.51	598	1.51	601	1.51	604	1.51	600	1.51	603	1.51
Gly	GGG	267	0.67	272	0.68	270	0.68	269	0.68	269	0.68	271	0.68	269	0.68	268	0.67
Total		22676		22705		22695		22635		22655		22756		22661		22756
