# Supplementary material for: Plastomes of eight Ligusticum species: characterization, genome evolution, and phylogenetic relationships
Source: BMC Plant Biol. 2020 Nov 13;20:519. doi: 10.1186/s12870-020-02696-7 (PMC7663912; doi:10.1186/s12870-020-02696-7)
Supplement: Supplementary file 4 — Additional file 4: Table S3. Base compositions of protein-coding genes for the eight Ligusticum plastomes. [file 12870_2020_2696_MOESM4_ESM.xlsx]

## Sheet: Sheet1
Table S3 Base compositions of protein-coding genes for the eight Ligusticum plastomes.
	Total					Pos#1					Pos#2					Pos#3
	T	A	C	G	GC%	T-1	A-1	C-1	G-1	GC%-1	T-2	A-2	C-2	G-2	GC%-2	T-3	A-3	C-3	G-3	GC%-3
L. capillaceum	31.5973	30.4139	17.6369	20.3519	38	23.6682	30.3096	18.7291	27.2932	46	32.8056	28.9072	20.493	17.7941	38.3	38.318	32.025	13.6885	15.9684	29.7
L. delavayi	31.6465	30.4059	17.6041	20.3435	37.9	23.7569	30.4162	18.5906	27.2363	45.8	32.7329	28.9072	20.493	17.7941	38.3	38.318	31.9093	13.6842	15.9684	29.7
L. hispidum	31.6208	30.4059	17.6041	20.3435	37.9	23.7569	30.3096	18.7291	27.2932	46	32.7329	28.9072	20.493	17.7308	38.2	38.318	32.025	13.6842	15.9684	29.7
L. involucratum	31.6208	30.4059	17.6041	20.3519	38	23.7569	30.3096	18.7541	27.2932	46	32.7329	29	20.493	17.7941	38.3	38.318	32.025	13.647	15.9684	29.6
L. likiangense	31.6208	30.4059	17.6041	20.3519	38	23.7569	30.3096	18.7291	27.2932	46	32.7329	28.9072	20.493	17.7941	38.3	38.318	32.025	13.6842	15.9684	29.7
L. pteridophyllum	31.6208	30.4059	17.6041	20.3519	38	23.7569	30.3096	18.7291	27.2932	46	32.7329	28.9072	20.493	17.7941	38.3	38.318	32.025	13.647	15.9684	29.6
L. scapiforme	31.6208	30.4059	17.6041	20.3519	38	23.7569	30.3096	18.7291	27.2932	46	32.7329	28.9072	20.493	17.7941	38.3	38.318	32.025	13.6842	15.9684	29.7
L. thomsonii	31.6208	30.4059	17.6671	20.3519	38	23.7569	30.3096	18.7541	27.2932	46	32.7329	28.9072	20.493	17.7941	38.3	38.318	32.025	13.7502	15.9684	29.7
