# Supplementary material for: Plastomes of eight Ligusticum species: characterization, genome evolution, and phylogenetic relationships
Source: BMC Plant Biol. 2020 Nov 13;20:519. doi: 10.1186/s12870-020-02696-7 (PMC7663912; doi:10.1186/s12870-020-02696-7)
Supplement: Supplementary file 5 — Additional file 5: Table S4. RNA editing sites analyses of the eight Ligusticum plastomes. [file 12870_2020_2696_MOESM5_ESM.xlsx]

## Sheet: Sheet1
Table S4 RNA editing sites analyses of the eight Ligusticum plastomes.
L. capillaceum	Gene	Nt Pos	AA Pos	Align Col	Effect	Score	Site Number	Total Site Number
	accD (C = 0.8)	74	25	26	ACG (T) => ATG (M)	1
		785	262	288	TCG (S) => TTG (L)	0.8
		1186	396	434	CCA (P) => TCA (S)	1
		1394	465	503	CCT (P) => CTT (L)	1	4
	atpA (C = 0.8)	791	264	264	CCC (P) => CTC (L)	1	1
	atpB (C = 0.8)	35	12	12	GCT (A) => GTT (V)	0.86
		1487	496	496	TCG (S) => TTG (L)	1	2
	ccsA (C = 0.8)	556	186	191	CTT (L) => TTT (F)	0.8	1
	matK (C = 0.8)	640	214	229	CAT (H) => TAT (Y)	1
		991	331	346	CTT (L) => TTT (F)	0.86
		1013	338	353	GCG (A) => GTG (V)	0.86	3
	ndhA (C = 0.8)	107	36	36	CCT (P) => CTT (L)	1
		320	107	107	ACA (T) => ATA (I)	1
		566	189	189	TCA (S) => TTA (L)	1
		1073	358	358	TCC (S) => TTC (F)	1	4
	ndhB (C = 0.8)	149	50	50	TCA (S) => TTA (L)	1
		467	156	156	CCA (P) => CTA (L)	1
		586	196	196	CAT (H) => TAT (Y)	1
		611	204	204	TCA (S) => TTA (L)	0.8
		737	246	246	CCA (P) => CTA (L)	1
		746	249	249	TCT (S) => TTT (F)	1
		830	277	277	TCA (S) => TTA (L)	1
		836	279	279	TCA (S) => TTA (L)	1
		902	301	301	ACC (T) => ATC (I)	1
		1481	494	494	CCA (P) => CTA (L)	1	10
	ndhD (C = 0.8)	29	10	10	ACG (T) => ATG (M)	1
		701	234	234	TCG (S) => TTG (L)	1
		905	302	302	TCA (S) => TTA (L)	1
		1325	442	442	TCA (S) => TTA (L)	0.8	4
	ndhF (C = 0.8)	290	97	97	TCA (S) => TTA (L)	1
		2215	739	745	CTT (L) => TTT (F)	1	2
	ndhG (C = 0.8)	166	56	56	CAT (H) => TAT (Y)	0.8
		314	105	105	ACA (T) => ATA (I)	0.8	2
	petB (C = 0.8)	418	140	140	CGG (R) => TGG (W)	1
		611	204	204	CCA (P) => CTA (L)	1	2
	petG (C = 0.8)	104	35	35	TCG (S) => TTG (L)	1	1
	psaI (C = 0.8)	104	35	51	ACT (T) => ATT (I)	1	1
	psbE (C = 0.8)	214	72	72	CCT (P) => TCT (S)	1	1
	psbF (C = 0.8)	77	26	26	TCT (S) => TTT (F)	1	1
	rpl20 (C = 0.8)	308	103	103	TCA (S) => TTA (L)	0.86	1
	rpoA (C = 0.8)	833	278	280	TCA (S) => TTA (L)	1	1
	rpoB (C = 0.8)	338	113	113	TCT (S) => TTT (F)	1
		551	184	185	TCA (S) => TTA (L)	1
		566	189	190	TCG (S) => TTG (L)	1
		1450	484	501	CCT (P) => TCT (S)	1
		2000	667	684	TCT (S) => TTT (F)	1
		2426	809	827	TCA (S) => TTA (L)	0.86	6
	rpoC1 (C = 0.8)	41	14	14	TCA (S) => TTA (L)	1
		1453	485	500	CGT (R) => TGT (C)	1	2
	rpoC2 (C = 0.8)	842	281	292	ACT (T) => ATT (I)	0.86
		1933	645	829	CCA (P) => TCA (S)	1
		2314	772	960	CGG (R) => TGG (W)	1
		2993	998	1198	ACT (T) => ATT (I)	1
		3560	1187	1397	ACT (T) => ATT (I)	0.86	5
	rps2 (C = 0.8)	241	81	100	CGG (R) => TGG (W)	1	1
	rps14 (C = 0.8)	80	27	27	TCA (S) => TTA (L)	1
		149	50	53	CCG (P) => CTG (L)	1	2	57
L. delavayi
	accD (C = 0.8)	74	25	26	ACG (T) => ATG (M)	1
		785	262	288	TCG (S) => TTG (L)	0.8
		1186	396	434	CCA (P) => TCA (S)	1
		1394	465	503	CCT (P) => CTT (L)	1	4
	atpA (C = 0.8)	791	264	264	CCC (P) => CTC (L)	1	1
	atpB (C = 0.8)	35	12	12	GCT (A) => GTT (V)	0.86	1
	ccsA (C = 0.8)	514	172	175	CTT (L) => TTT (F)	0.86	1
	matK (C = 0.8)	826	276	292	CAT (H) => TAT (Y)	1
		1177	393	409	CTT (L) => TTT (F)	0.86
		1199	400	416	GCG (A) => GTG (V)	0.86	3
	ndhA (C = 0.8)	107	36	36	CCT (P) => CTT (L)	1
		320	107	107	ACA (T) => ATA (I)	1
		566	189	189	TCA (S) => TTA (L)	1
		1073	358	358	TCC (S) => TTC (F)	1	4
	ndhB (C = 0.8)	149	50	50	TCA (S) => TTA (L)	1
		467	156	156	CCA (P) => CTA (L)	1
		586	196	196	CAT (H) => TAT (Y)	1
		611	204	204	TCA (S) => TTA (L)	0.8
		737	246	246	CCA (P) => CTA (L)	1
		746	249	249	TCT (S) => TTT (F)	1
		830	277	277	TCA (S) => TTA (L)	1
		836	279	279	TCA (S) => TTA (L)	1
		902	301	301	ACC (T) => ATC (I)	1
		1481	494	494	CCA (P) => CTA (L)	1	10
	ndhD (C = 0.8)	29	10	10	ACG (T) => ATG (M)	1
		683	228	228	ACT (T) => ATT (I)	1
		701	234	234	TCG (S) => TTG (L)	1
		905	302	302	TCA (S) => TTA (L)	1
		1325	442	442	TCA (S) => TTA (L)	0.8	5
	ndhF (C = 0.8)	290	97	97	TCA (S) => TTA (L)	1
		2209	737	743	CTT (L) => TTT (F)	1	2
	ndhG (C = 0.8)	166	56	56	CAT (H) => TAT (Y)	0.8
		314	105	105	ACA (T) => ATA (I)	0.8	2
	petB (C = 0.8)	418	140	140	CGG (R) => TGG (W)	1	1
	petG (C = 0.8)	104	35	35	TCG (S) => TTG (L)	1	1
	psaI (C = 0.8)	104	35	51	ACT (T) => ATT (I)	1	1
	psbE (C = 0.8)	214	72	72	CCT (P) => TCT (S)	1	1
	psbF (C = 0.8)	77	26	26	TCT (S) => TTT (F)	1	1
	rpl20 (C = 0.8)	308	103	103	TCA (S) => TTA (L)	0.86	1
	rpoB (C = 0.8)	338	113	113	TCT (S) => TTT (F)	1
		551	184	185	TCA (S) => TTA (L)	1
		566	189	190	TCG (S) => TTG (L)	1
		1450	484	501	CCT (P) => TCT (S)	1
		2426	809	827	TCA (S) => TTA (L)	0.86	5
	rpoC1 (C = 0.8)	62	21	21	TCA (S) => TTA (L)	1
		1468	490	507	CGT (R) => TGT (C)	1	2
	rpoC2 (C = 0.8)	1480	494	511	CGC (R) => TGC (C)	0.86
		1529	510	529	ACG (T) => ATG (M)	0.86
		1933	645	829	CCA (P) => TCA (S)	1
		2314	772	960	CGG (R) => TGG (W)	1
		2993	998	1198	ACT (T) => ATT (I)	1
		3560	1187	1397	ACT (T) => ATT (I)	0.86	6
	rps2 (C = 0.8)	676	226	226	CGT (R) => TGT (C)	0.86	1
	rps14 (C = 0.8)	80	27	27	TCA (S) => TTA (L)	1
		149	50	53	CCG (P) => CTG (L)	1	2	55
L. hispidum	accD (C = 0.8)	74	25	26	ACG (T) => ATG (M)	1
		785	262	288	TCG (S) => TTG (L)	0.8
		1186	396	434	CCA (P) => TCA (S)	1
		1394	465	503	CCT (P) => CTT (L)	1	4
	atpA (C = 0.8)	791	264	264	CCC (P) => CTC (L)	1	1
	atpB (C = 0.8)	35	12	12	GCT (A) => GTT (V)	0.86
		1487	496	496	TCG (S) => TTG (L)	1	2
	ccsA (C = 0.8)	574	192	196	CTT (L) => TTT (F)	0.8	1
	matK (C = 0.8)	640	214	229	CAT (H) => TAT (Y)	1
		991	331	346	CTT (L) => TTT (F)	0.86
		1013	338	353	GCG (A) => GTG (V)	0.86	3
	ndhA (C = 0.8)	113	38	38	CCT (P) => CTT (L)	1
		326	109	109	ACA (T) => ATA (I)	1
		572	191	191	TCA (S) => TTA (L)	1
		1079	360	360	TCC (S) => TTC (F)	1	4
	ndhB (C = 0.8)	149	50	50	TCA (S) => TTA (L)	1
		467	156	156	CCA (P) => CTA (L)	1
		586	196	196	CAT (H) => TAT (Y)	1
		611	204	204	TCA (S) => TTA (L)	0.8
		737	246	246	CCA (P) => CTA (L)	1
		746	249	249	TCT (S) => TTT (F)	1
		830	277	277	TCA (S) => TTA (L)	1
		836	279	279	TCA (S) => TTA (L)	1
		902	301	301	ACC (T) => ATC (I)	1
		1481	494	494	CCA (P) => CTA (L)	1	10
	ndhD (C = 0.8)	29	10	10	ACG (T) => ATG (M)	1
		701	234	234	TCG (S) => TTG (L)	1
		905	302	302	TCA (S) => TTA (L)	1
		1325	442	442	TCA (S) => TTA (L)	0.8	4
	ndhF (C = 0.8)	290	97	97	TCA (S) => TTA (L)	1
		2215	739	745	CTT (L) => TTT (F)	1	2
	ndhG (C = 0.8)	166	56	56	CAT (H) => TAT (Y)	0.8
		314	105	105	ACA (T) => ATA (I)	0.8	2
	petB (C = 0.8)	418	140	140	CGG (R) => TGG (W)	1
		611	204	204	CCA (P) => CTA (L)	1	2
	petG (C = 0.8)	104	35	35	TCG (S) => TTG (L)	1	1
	psaI (C = 0.8)	104	35	51	ACT (T) => ATT (I)	1	1
	psbE (C = 0.8)	214	72	72	CCT (P) => TCT (S)	1	1
	psbF (C = 0.8)	77	26	26	TCT (S) => TTT (F)	1	1
	rpl20 (C = 0.8)	308	103	103	TCA (S) => TTA (L)	0.86	1
	rpoA (C = 0.8)	833	278	280	TCA (S) => TTA (L)	1	1
	rpoB (C = 0.8)	338	113	113	TCT (S) => TTT (F)	1
		551	184	185	TCA (S) => TTA (L)	1
		566	189	190	TCG (S) => TTG (L)	1
		1450	484	501	CCT (P) => TCT (S)	1
		2000	667	684	TCT (S) => TTT (F)	1
		2426	809	827	TCA (S) => TTA (L)	0.86	6
	rpoC1 (C = 0.8)	41	14	14	TCA (S) => TTA (L)	1
		1453	485	500	CGT (R) => TGT (C)	1	2
	rpoC2 (C = 0.8)	842	281	292	ACT (T) => ATT (I)	0.86
		1529	510	529	ACG (T) => ATG (M)	0.86
		1933	645	829	CCA (P) => TCA (S)	1
		2314	772	960	CGG (R) => TGG (W)	1
		2993	998	1198	ACT (T) => ATT (I)	1
		3569	1190	1400	ACT (T) => ATT (I)	0.86	6
	rps2 (C = 0.8)	676	226	226	CGT (R) => TGT (C)	0.86	1
	rps14 (C = 0.8)	80	27	27	TCA (S) => TTA (L)	1
		149	50	53	CCG (P) => CTG (L)	1	2	58
L. involucratum
	accD (C = 0.8)	74	25	26	ACG (T) => ATG (M)	1
		785	262	288	TCG (S) => TTG (L)	0.8
		1186	396	434	CCA (P) => TCA (S)	1
		1394	465	503	CCT (P) => CTT (L)	1	4
	atpA (C = 0.8)	791	264	264	CCC (P) => CTC (L)	1	1
	atpB (C = 0.8)	35	12	12	GCT (A) => GTT (V)	0.86
		1487	496	496	TCG (S) => TTG (L)	1	2
	ccsA (C = 0.8)	319	107	191	CTT (L) => TTT (F)	0.8	1
	matK (C = 0.8)	640	214	229	CAT (H) => TAT (Y)	1
		991	331	346	CTT (L) => TTT (F)	0.86
		1013	338	353	GCG (A) => GTG (V)	0.86	3
	ndhA (C = 0.8)	113	38	38	CCT (P) => CTT (L)	1
		326	109	109	ACA (T) => ATA (I)	1
		572	191	191	TCA (S) => TTA (L)	1
		1079	360	360	TCC (S) => TTC (F)	1	4
	ndhB (C = 0.8)	149	50	50	TCA (S) => TTA (L)	1
		467	156	156	CCA (P) => CTA (L)	1
		586	196	196	CAT (H) => TAT (Y)	1
		611	204	204	TCA (S) => TTA (L)	0.8
		737	246	246	CCA (P) => CTA (L)	1
		746	249	249	TCT (S) => TTT (F)	1
		830	277	277	TCA (S) => TTA (L)	1
		836	279	279	TCA (S) => TTA (L)	1
		902	301	301	ACC (T) => ATC (I)	1
		1481	494	494	CCA (P) => CTA (L)	1	10
	ndhD (C = 0.8)	29	10	10	ACG (T) => ATG (M)	1
		701	234	234	TCG (S) => TTG (L)	1
		905	302	302	TCA (S) => TTA (L)	1
		1325	442	442	TCA (S) => TTA (L)	0.8	4
	ndhF (C = 0.8)	290	97	97	TCA (S) => TTA (L)	1
		2215	739	745	CTT (L) => TTT (F)	1	2
	ndhG (C = 0.8)	166	56	56	CAT (H) => TAT (Y)	0.8
		314	105	105	ACA (T) => ATA (I)	0.8	2
	petB (C = 0.8)	418	140	140	CGG (R) => TGG (W)	1
		611	204	204	CCA (P) => CTA (L)	1	2
	petD (C = 0.8)	416	139	139	GCG (A) => GTG (V)	0.86	1
	petG (C = 0.8)	104	35	35	TCG (S) => TTG (L)	1	1
	psaI (C = 0.8)	104	35	51	ACT (T) => ATT (I)	1	1
	psbE (C = 0.8)	214	72	72	CCT (P) => TCT (S)	1	1
	psbF (C = 0.8)	77	26	26	TCT (S) => TTT (F)	1	1
	rpl20 (C = 0.8)	308	103	103	TCA (S) => TTA (L)	0.86	1
	rpoA (C = 0.8)	833	278	280	TCA (S) => TTA (L)	1	1
	rpoB (C = 0.8)	338	113	113	TCT (S) => TTT (F)	1
		551	184	185	TCA (S) => TTA (L)	1
		566	189	190	TCG (S) => TTG (L)	1
		1450	484	501	CCT (P) => TCT (S)	1
		2000	667	684	TCT (S) => TTT (F)	1
		2426	809	827	TCA (S) => TTA (L)	0.86	6
	rpoC1 (C = 0.8)	41	14	14	TCA (S) => TTA (L)	1
		1453	485	500	CGT (R) => TGT (C)	1	2
	rpoC2 (C = 0.8)	842	281	292	ACT (T) => ATT (I)	0.86
		1529	510	529	ACG (T) => ATG (M)	0.86
		1933	645	829	CCA (P) => TCA (S)	1
		2314	772	960	CGG (R) => TGG (W)	1
		2993	998	1198	ACT (T) => ATT (I)	1
		3560	1187	1397	ACT (T) => ATT (I)	0.86	6
	rps2 (C = 0.8)	676	226	226	CGT (R) => TGT (C)	0.86	1
	rps14 (C = 0.8)	80	27	27	TCA (S) => TTA (L)	1
		149	50	53	CCG (P) => CTG (L)	1	2	59
L. likiangense
	accD (C = 0.8)	74	25	26	ACG (T) => ATG (M)	1
		785	262	288	TCG (S) => TTG (L)	0.8
		1186	396	434	CCA (P) => TCA (S)	1
		1394	465	503	CCT (P) => CTT (L)	1	4
	atpA (C = 0.8)	791	264	264	CCC (P) => CTC (L)	1	1
	atpB (C = 0.8)	35	12	12	GCT (A) => GTT (V)	0.86
		1487	496	496	TCG (S) => TTG (L)	1	2
	ccsA (C = 0.8)	556	186	191	CTT (L) => TTT (F)	0.8	1
	matK (C = 0.8)	640	214	229	CAT (H) => TAT (Y)	1
		991	331	346	CTT (L) => TTT (F)	0.86
		1013	338	353	GCG (A) => GTG (V)	0.86	3
	ndhA (C = 0.8)	107	36	36	CCT (P) => CTT (L)	1
		320	107	107	ACA (T) => ATA (I)	1
		566	189	189	TCA (S) => TTA (L)	1
		1073	358	358	TCC (S) => TTC (F)	1	4
	ndhB (C = 0.8)	149	50	50	TCA (S) => TTA (L)	1
		467	156	156	CCA (P) => CTA (L)	1
		586	196	196	CAT (H) => TAT (Y)	1
		611	204	204	TCA (S) => TTA (L)	0.8
		737	246	246	CCA (P) => CTA (L)	1
		746	249	249	TCT (S) => TTT (F)	1
		830	277	277	TCA (S) => TTA (L)	1
		836	279	279	TCA (S) => TTA (L)	1
		902	301	301	ACC (T) => ATC (I)	1
		1481	494	494	CCA (P) => CTA (L)	1	10
	ndhD (C = 0.8)	29	10	10	ACG (T) => ATG (M)	1
		701	234	234	TCG (S) => TTG (L)	1
		905	302	302	TCA (S) => TTA (L)	1
		1325	442	442	TCA (S) => TTA (L)	0.8	4
	ndhF (C = 0.8)	290	97	97	TCA (S) => TTA (L)	1
		2215	739	745	CTT (L) => TTT (F)	1	2
	ndhG (C = 0.8)	166	56	56	CAT (H) => TAT (Y)	0.8
		314	105	105	ACA (T) => ATA (I)	0.8	2
	petB (C = 0.8)	418	140	140	CGG (R) => TGG (W)	1
		611	204	204	CCA (P) => CTA (L)	1	2
	petG (C = 0.8)	104	35	35	TCG (S) => TTG (L)	1	1
	psaI (C = 0.8)	104	35	51	ACT (T) => ATT (I)	1	1
	psbE (C = 0.8)	214	72	72	CCT (P) => TCT (S)	1	1
	psbF (C = 0.8)	77	26	26	TCT (S) => TTT (F)	1	1
	rpl20 (C = 0.8)	308	103	103	TCA (S) => TTA (L)	0.86	1
	rpoA (C = 0.8)	833	278	280	TCA (S) => TTA (L)	1	1
	rpoB (C = 0.8)	338	113	113	TCT (S) => TTT (F)	1
		551	184	185	TCA (S) => TTA (L)	1
		566	189	190	TCG (S) => TTG (L)	1
		1450	484	501	CCT (P) => TCT (S)	1
		2000	667	684	TCT (S) => TTT (F)	1
		2426	809	827	TCA (S) => TTA (L)	0.86	6
	rpoC1 (C = 0.8)	41	14	14	TCA (S) => TTA (L)	1
		1453	485	500	CGT (R) => TGT (C)	1	2
	rpoC2 (C = 0.8)	842	281	292	ACT (T) => ATT (I)	0.86
		1933	645	829	CCA (P) => TCA (S)	1
		2314	772	960	CGG (R) => TGG (W)	1
		2993	998	1198	ACT (T) => ATT (I)	1
		3560	1187	1397	ACT (T) => ATT (I)	0.86	5
	rps2 (C = 0.8)	676	226	226	CGT (R) => TGT (C)	0.86	1
	rps8 (C = 0.8)	29	10	10	ACC (T) => ATC (I)	1
		104	35	35	ACC (T) => ATC (I)	1
		143	48	48	TCG (S) => TTG (L)	1
		200	67	67	CCT (P) => CTT (L)	1
		206	69	69	CCT (P) => CTT (L)	0.86
		284	95	97	TCG (S) => TTG (L)	1
		332	111	118	TCG (S) => TTG (L)	1
		340	114	121	CCT (P) => TCT (S)	1
		398	133	140	CCT (P) => CTT (L)	1
		403	135	142	CAT (H) => TAT (Y)	1	10
	rps14 (C = 0.8)	80	27	27	TCA (S) => TTA (L)	1
		149	50	53	CCG (P) => CTG (L)	1	2	67
L. pteridophyllum
	accD (C = 0.8)	74	25	26	ACG (T) => ATG (M)	1
		785	262	288	TCG (S) => TTG (L)	0.8
		1186	396	434	CCA (P) => TCA (S)	1
		1394	465	503	CCT (P) => CTT (L)	1	4
	atpA (C = 0.8)	791	264	264	CCC (P) => CTC (L)	1	1
	atpB (C = 0.8)	35	12	12	GCT (A) => GTT (V)	0.86
		1487	496	496	TCG (S) => TTG (L)	1	2
	ccsA (C = 0.8)	556	186	191	CTT (L) => TTT (F)	0.8	1
	matK (C = 0.8)	640	214	229	CAT (H) => TAT (Y)	1
		991	331	346	CTT (L) => TTT (F)	0.86
		1013	338	353	GCG (A) => GTG (V)	0.86	3
	ndhA (C = 0.8)	107	36	36	CCT (P) => CTT (L)	1
		320	107	107	ACA (T) => ATA (I)	1
		566	189	189	TCA (S) => TTA (L)	1
		1073	358	358	TCC (S) => TTC (F)	1	4
	ndhB (C = 0.8)	149	50	50	TCA (S) => TTA (L)	1
		467	156	156	CCA (P) => CTA (L)	1
		586	196	196	CAT (H) => TAT (Y)	1
		611	204	204	TCA (S) => TTA (L)	0.8
		737	246	246	CCA (P) => CTA (L)	1
		746	249	249	TCT (S) => TTT (F)	1
		830	277	277	TCA (S) => TTA (L)	1
		836	279	279	TCA (S) => TTA (L)	1
		902	301	301	ACC (T) => ATC (I)	1
		1481	494	494	CCA (P) => CTA (L)	1	10
	ndhD (C = 0.8)	29	10	10	ACG (T) => ATG (M)	1
		701	234	234	TCG (S) => TTG (L)	1
		905	302	302	TCA (S) => TTA (L)	1
		1325	442	442	TCA (S) => TTA (L)	0.8	4
	ndhF (C = 0.8)	290	97	97	TCA (S) => TTA (L)	1
		2209	737	743	CTT (L) => TTT (F)	1	2
	ndhG (C = 0.8)	166	56	56	CAT (H) => TAT (Y)	0.8
		314	105	105	ACA (T) => ATA (I)	0.8	2
	petB (C = 0.8)	418	140	140	CGG (R) => TGG (W)	1
		611	204	204	CCA (P) => CTA (L)	1	2
	petG (C = 0.8)	104	35	35	TCG (S) => TTG (L)	1	1
	psaI (C = 0.8)	104	35	51	ACT (T) => ATT (I)	1	1
	psbE (C = 0.8)	214	72	72	CCT (P) => TCT (S)	1	1
	psbF (C = 0.8)	77	26	26	TCT (S) => TTT (F)	1	1
	rpl20 (C = 0.8)	308	103	103	TCA (S) => TTA (L)	0.86	1
	rpoA (C = 0.8)	833	278	280	TCA (S) => TTA (L)	1	1
	rpoB (C = 0.8)	353	118	118	TCT (S) => TTT (F)	1
		566	189	190	TCA (S) => TTA (L)	1
		581	194	195	TCG (S) => TTG (L)	1
		1465	489	506	CCT (P) => TCT (S)	1
		2015	672	689	TCT (S) => TTT (F)	1
		2441	814	832	TCA (S) => TTA (L)	0.86	6
	rpoC1 (C = 0.8)	41	14	14	TCA (S) => TTA (L)	1
		1447	483	500	CGT (R) => TGT (C)	1	2
	rpoC2 (C = 0.8)	842	281	292	ACT (T) => ATT (I)	0.86
		1529	510	529	ACG (T) => ATG (M)	0.86
		1933	645	829	CCA (P) => TCA (S)	1
		2314	772	960	CGG (R) => TGG (W)	1
		2993	998	1198	ACT (T) => ATT (I)	1
		3560	1187	1397	ACT (T) => ATT (I)	0.86	6
	rps2 (C = 0.8)	709	237	237	CGT (R) => TGT (C)	0.86	1
	rps14 (C = 0.8)	80	27	27	TCA (S) => TTA (L)	1
		149	50	53	CCG (P) => CTG (L)	1	2	58
L. scapiforme
	accD (C = 0.8)	74	25	26	ACG (T) => ATG (M)	1
		785	262	288	TCG (S) => TTG (L)	0.8
		1186	396	434	CCA (P) => TCA (S)	1
		1394	465	503	CCT (P) => CTT (L)	1	4
	atpA (C = 0.8)	791	264	264	CCC (P) => CTC (L)	1	1
	atpB (C = 0.8)	35	12	12	GCT (A) => GTT (V)	0.86
		1487	496	496	TCG (S) => TTG (L)	1	2
	ccsA (C = 0.8)	556	186	191	CTT (L) => TTT (F)	0.8	1
	matK (C = 0.8)	640	214	229	CAT (H) => TAT (Y)	1
		991	331	346	CTT (L) => TTT (F)	0.86
		1013	338	353	GCG (A) => GTG (V)	0.86	3
	ndhA (C = 0.8)	107	36	36	CCT (P) => CTT (L)	1
		320	107	107	ACA (T) => ATA (I)	1
		566	189	189	TCA (S) => TTA (L)	1
		1073	358	358	TCC (S) => TTC (F)	1	4
	ndhB (C = 0.8)	149	50	50	TCA (S) => TTA (L)	1
		467	156	156	CCA (P) => CTA (L)	1
		586	196	196	CAT (H) => TAT (Y)	1
		611	204	204	TCA (S) => TTA (L)	0.8
		737	246	246	CCA (P) => CTA (L)	1
		746	249	249	TCT (S) => TTT (F)	1
		830	277	277	TCA (S) => TTA (L)	1
		836	279	279	TCA (S) => TTA (L)	1
		902	301	301	ACC (T) => ATC (I)	1
		1481	494	494	CCA (P) => CTA (L)	1	10
	ndhD (C = 0.8)	29	10	10	ACG (T) => ATG (M)	1
		701	234	234	TCG (S) => TTG (L)	1
		905	302	302	TCA (S) => TTA (L)	1
		1325	442	442	TCA (S) => TTA (L)	0.8	4
	ndhF (C = 0.8)	290	97	97	TCA (S) => TTA (L)	1
		2221	741	747	CTT (L) => TTT (F)	1	2
	ndhG (C = 0.8)	166	56	56	CAT (H) => TAT (Y)	0.8
		314	105	105	ACA (T) => ATA (I)	0.8	2
	petB (C = 0.8)	418	140	140	CGG (R) => TGG (W)	1
		611	204	204	CCA (P) => CTA (L)	1	2
	petG (C = 0.8)	104	35	35	TCG (S) => TTG (L)	1	1
	psaI (C = 0.8)	104	35	51	ACT (T) => ATT (I)	1	1
	psbE (C = 0.8)	214	72	72	CCT (P) => TCT (S)	1	1
	psbF (C = 0.8)	77	26	26	TCT (S) => TTT (F)	1	1
	rpl20 (C = 0.8)	308	103	103	TCA (S) => TTA (L)	0.86	1
	rpoA (C = 0.8)	833	278	280	TCA (S) => TTA (L)	1	1
	rpoB (C = 0.8)	338	113	113	TCT (S) => TTT (F)	1
		551	184	185	TCA (S) => TTA (L)	1
		566	189	190	TCG (S) => TTG (L)	1
		1450	484	501	CCT (P) => TCT (S)	1
		2000	667	684	TCT (S) => TTT (F)	1
		2426	809	827	TCA (S) => TTA (L)	0.86	6
	rpoC1 (C = 0.8)	41	14	14	TCA (S) => TTA (L)	1
		1453	485	500	CGT (R) => TGT (C)	1	2
	rpoC2 (C = 0.8)	842	281	292	ACT (T) => ATT (I)	0.86
		1933	645	829	CCA (P) => TCA (S)	1
		2314	772	960	CGG (R) => TGG (W)	1
		2993	998	1198	ACT (T) => ATT (I)	1
		3560	1187	1397	ACT (T) => ATT (I)	0.86	5
	rps2 (C = 0.8)	676	226	226	CGT (R) => TGT (C)	0.86	1
	rps14 (C = 0.8)	80	27	27	TCA (S) => TTA (L)	1
		149	50	53	CCG (P) => CTG (L)	1	2	57
L. thomsonii
	accD (C = 0.8)	74	25	26	ACG (T) => ATG (M)	1
		785	262	288	TCG (S) => TTG (L)	0.8
		1186	396	434	CCA (P) => TCA (S)	1
		1394	465	503	CCT (P) => CTT (L)	1	4
	atpA (C = 0.8)	791	264	264	CCC (P) => CTC (L)	1	1
	atpB (C = 0.8)	35	12	12	GCT (A) => GTT (V)	0.86
		1487	496	496	TCG (S) => TTG (L)	1	2
	ccsA (C = 0.8)	556	186	191	CTT (L) => TTT (F)	0.8	1
	matK (C = 0.8)	640	214	229	CAT (H) => TAT (Y)	1
		991	331	346	CTT (L) => TTT (F)	0.86
		1013	338	353	GCG (A) => GTG (V)	0.86	3
	ndhA (C = 0.8)	107	36	36	CCT (P) => CTT (L)	1
		320	107	107	ACA (T) => ATA (I)	1
		566	189	189	TCA (S) => TTA (L)	1
		1073	358	358	TCC (S) => TTC (F)	1	4
	ndhB (C = 0.8)	149	50	50	TCA (S) => TTA (L)	1
		467	156	156	CCA (P) => CTA (L)	1
		586	196	196	CAT (H) => TAT (Y)	1
		611	204	204	TCA (S) => TTA (L)	0.8
		737	246	246	CCA (P) => CTA (L)	1
		746	249	249	TCT (S) => TTT (F)	1
		830	277	277	TCA (S) => TTA (L)	1
		836	279	279	TCA (S) => TTA (L)	1
		902	301	301	ACC (T) => ATC (I)	1
		1481	494	494	CCA (P) => CTA (L)	1	10
	ndhD (C = 0.8)	29	10	10	ACG (T) => ATG (M)	1
		701	234	234	TCG (S) => TTG (L)	1
		905	302	302	TCA (S) => TTA (L)	1
		1325	442	442	TCA (S) => TTA (L)	0.8	4
	ndhF (C = 0.8)	290	97	97	TCA (S) => TTA (L)	1
		2209	737	743	CTT (L) => TTT (F)	1	2
	ndhG (C = 0.8)	166	56	56	CAT (H) => TAT (Y)	0.8
		314	105	105	ACA (T) => ATA (I)	0.8	2
	petB (C = 0.8)	418	140	140	CGG (R) => TGG (W)	1
		611	204	204	CCA (P) => CTA (L)	1	2
	petG (C = 0.8)	104	35	35	TCG (S) => TTG (L)	1	1
	psaI (C = 0.8)	104	35	51	ACT (T) => ATT (I)	1	1
	psbE (C = 0.8)	214	72	72	CCT (P) => TCT (S)	1	1
	psbF (C = 0.8)	77	26	26	TCT (S) => TTT (F)	1	1
	rpl20 (C = 0.8)	308	103	103	TCA (S) => TTA (L)	0.86	1
	rpoA (C = 0.8)	833	278	280	TCA (S) => TTA (L)	1	1
	rpoB (C = 0.8)	338	113	113	TCT (S) => TTT (F)	1
		551	184	185	TCA (S) => TTA (L)	1
		566	189	190	TCG (S) => TTG (L)	1
		1450	484	501	CCT (P) => TCT (S)	1
		2000	667	684	TCT (S) => TTT (F)	1
		2426	809	827	TCA (S) => TTA (L)	0.86	6
	rpoC1 (C = 0.8)	41	14	14	TCA (S) => TTA (L)	1
		1447	483	500	CGT (R) => TGT (C)	1	2
	rpoC2 (C = 0.8)	842	281	292	ACT (T) => ATT (I)	0.86
		1529	510	529	ACG (T) => ATG (M)	0.86
		1933	645	829	CCA (P) => TCA (S)	1
		2314	772	960	CGG (R) => TGG (W)	1
		2993	998	1198	ACT (T) => ATT (I)	1
		3560	1187	1397	ACT (T) => ATT (I)	0.86	6
	rps2 (C = 0.8)	676	226	226	CGT (R) => TGT (C)	0.86	1
	rps14 (C = 0.8)	80	27	27	TCA (S) => TTA (L)	1
		149	50	53	CCG (P) => CTG (L)	1	2	58
