# Supplementary material for: Plastomes of eight Ligusticum species: characterization, genome evolution, and phylogenetic relationships
Source: BMC Plant Biol. 2020 Nov 13;20:519. doi: 10.1186/s12870-020-02696-7 (PMC7663912; doi:10.1186/s12870-020-02696-7)
Supplement: Supplementary file 6 — Additional file 6: Table S5. The repeat sequences distribution in the eight Ligusticum plastomes. [file 12870_2020_2696_MOESM6_ESM.xlsx]

## Sheet: Sheet1
Table S5 The repeat sequences distribution in the eight Ligusticum plastomes.
Species	Repeat type	Length of the 1st repeat	Starting position of the 1st repeat	Length of the 2nd repeat	Starting position of the 2nd repeat	Mismatch	Region	Start	End	Repeat sequences
L. capillaceum	F	81	69833	81	147081	0	LSC/IRa	rps12-clpP	trnL-CAA-trnH-GUG	ATCATATCATATAAATAATGGGCTGGTTTAGATCGATCCTAACCTGATGATTTTTAATTACTTCTATTTAATTTTCTAGTA
	F	68	109141	68	109645	-1	IRb	ycf1	ycf1	TTCTGACCACATTCTCCATAGGGCCCTCTTATCTCTTCCTTCTCCGAGCTCAGGTTATGGAAGAAGGA
	F	68	130004	68	130508	-1	IRa	ycf1	ycf1	TCCTTCTTCCATAACCCGAGCTCGGAGAAGGAAGAGATAAGAGGGCCCTATGGAGAATGTGGTCAGAA
	F	51	130021	51	130525	0	IRa	ycf1	ycf1	GAGCTCGGAGAAGGAAGAGATAAGAGGGCCCTATGGAGAATGTGGTCAGAA
	F	41	98281	41	121609	-2	IRb/SSC	rps12-ycf15	ndhA intron	TACAGAAACGTACATGAGATTTTCACCTCATACGGCTCCTC
	F	39	44170	39	98283	-2	LSC/IRb	ycf3 intron	rps12-ycf15	CAGAACCGTACATGAGATTTTCATCTCATACGGCTCCTC
	F	39	44170	39	121611	-2	LSC/SSC	ycf3 intron	ndhA intron	CAGAACCGTACATGAGATTTTCATCTCATACGGCTCCTC
	F	41	90699	41	90717	-3	LSC	ycf2	ycf2	GATATTGATGCTAGTGAGGATATTGATGCTAATGACGATAT
	F	34	107411	34	107443	-1	IRb	rrn4.5-rrn5	rrn4.5-rrn5	CATTGTTCAACTCTTTGACAACACGAAAAAACCA
	F	34	132240	34	132272	-1	IRa	rrn5-rrn4.5	rrn5-rrn4.5	TGGTTTTTTCATGTTGTCAAAGAGTTGAACAATG
	F	33	98289	33	121617	-1	IRb/SSC	rps12-ycf15	ndhA intron	CGTACATGAGATTTTCACCTCATACGGCTCCTC
	F	35	44173	35	95225	-3	LSC/IRb	ycf3 intron	ndhB intron	AACCGTACATGAGATTTTCATCTCATACGGCTCCT
	F	30	8029	30	35911	-2	LSC	psbI-trnS-GCU	psbC-trnS-UGA	AAAACGGAAAGAGAGGGATTCGAACCCTCG
	F	32	114831	32	114850	-3	SSC	rpl32-trnL-UAG	rpl32-trnL-UAG	TCTAAATATAAATTATAAATCTAAATATAAAT
	F	31	20352	31	20401	-3	LSC	rpoC2-rpoC1	rpoC2-rpoC1	TCCGCTGAGTAGAATTTGACAATGAGTTTGA
	F	31	90695	31	90731	-3	LSC	ycf2	ycf2	TGATGATATTGATGCTAGTGAGGATATTGAT
	F	31	90713	31	90731	-3	LSC	ycf2	ycf2	TGAGGATATTGATGCTAATGACGATATTGAT
	F	31	107764	31	131922	-3	IRb/IRa	rrn5-trnR-ACG	trnR-ACG-rrn5	TTATTTCTTTTTCAATATGAAAAAGAAATAA
	F	30	39134	30	41358	-3	LSC	psaB	psaA	TGCAATAGCTAAATGATGATGAGCCATATC
	F	30	88484	30	88526	-3	LSC	ycf2	ycf2	TTTCTTTTTGTCCAAGTCACTTCTTTTTTT
	F	30	92508	30	92530	-3	IRb	ycf2-trnL-CAA	ycf2-trnL-CAA	AAAAAATATCGTATATAATATCAAAAAATA
	F	30	147157	30	147179	-3	IRa	trnL-CAA-trnH-GUG	trnL-CAA-trnH-GUG	TAGTATATGATATTATATACGATATTTTTT
	P	81	69833	81	92555	0	LSC	rps12-clpP	ycf2-trnL-CAA	ATCATATCATATAAATAATGGGCTGGTTTAGATCGATCCTAACCTGATGATTTTTAATTACTTCTATTTAATTTTCTAGTA
	P	68	109141	68	130004	-1	IRb/IRa	ycf1	ycf1	TTCTGACCACATTCTCCATAGGGCCCTCTTATCTCTTCCTTCTCCGAGCTCAGGTTATGGAAGAAGGA
	P	68	109645	68	130508	-1	IRb/IRa	ycf1	ycf1	TTCTGACCACATTCTCCATAGGGCCCTCTTATCTCTTCCTTCTCCGAGCTCGGGTTATGGAAGAAGGA
	P	41	121609	41	141395	-2	LSC/IRa	ndhA intron	ycf15-rps12	TACAGAACCGTACATGAGATTGTCACCTCATACGGCTCCTC
	P	39	30605	39	31134	-2	LSC	psbM-trnD-GUC	trnE-UUC-trnT-GGU	AAAAGGGAAAGATGATTGATGTACTTATTGAATCTGTCG
	P	39	44170	39	141395	-2	LSC/IRa	ycf3 intron	ycf15-rps12	CAGAACCGTACATGAGATTTTCATCTCATACGGCTCCTC
	P	34	107411	34	132240	-1	IRb/IRa	rrn4.5-rrn5	rrn5-rrn4.5	CATTGTTCAACTCTTTGACAACACGAAAAAACCA
	P	34	107443	34	132272	-1	IRb/IRa	rrn4.5-rrn5	rrn5-rrn4.5	CATTGTTCAACTCTTTGACAACATGAAAAAACCA
	P	39	65069	39	65094	-3	LSC	psbE-petL	psbE-petL	TCTTTCTTACTTTACTTGTTGCTTGTCAGTGTACAATGA
	P	30	8032	30	45844	0	LSC	psbI-trnS-GCU	trnS-GGA-rps4	ACGGAAAGAGAGGGATTCGAACCCTCGGTA
	P	33	121617	33	141395	-1	SSC/IRa	ndhA intron	ycf15-rps12	CGTACATGAGATTGTCACCTCATACGGCTCCTC
	P	35	44173	35	144457	-3	LSC/IRa	ycf3 intron	ndhB intron	AACCGTACATGAGATTTTCATCTCATACGGCTCCT
	P	31	187	31	220	-3	LSC	trnH-GUG-psbA	trnH-GUG-psbA	ATAGAAAAAGAAGCAATACCGCCCTCTTGTT
	P	30	35914	30	45844	-3	LSC	psbC-trnS-UGA	trnS-GGA-rps4	AAGGAGAGAGAGGGATTCGAACCCTCGATA
	P	30	92508	30	147157	-3	IRb/IRa	ycf2-trnL-CAA	trnL-CAA-trnH-GUG	AAAAAATATCGTATATAATATCAAAAAATA
	P	30	92530	30	147179	-3	IRb/IRa	ycf2-trnL-CAA	trnL-CAA-trnH-GUG	AAAAAATATCGTATATAATATCATATACTA
	R	31	68480	31	68494	-2	LSC	rps18-rpl20	rps18-rpl20	TTCAGTTTTACTTTTACTATTTTTTTATCAT
	C	34	66497	34	66498	-3	LSC	trnW-CCA-trnP-UGG	trnW-CCA-trnP-UGG	ATATATTATATATATATATTAATATATATATATA
	C	30	98652	30	141037	-3	IRb/IRa	rps12-ycf15	ycf15-rps12	TTATTTTCTTTTTTTTTTTTTTTTTATTGA
L. delavayi	F	70	91663	70	91681	-3	IRb	ycf2	ycf2	TAGTGATGATATTGATGCTAGTGAGGATATTGATGCTAGTGAGGATATTGATGCTAGTGAGGATATTGAT
	F	70	148940	70	148958	-3	IRa	ycf2	ycf2	ATCGATATCGTCACTAGCATCAATATCCTCACTAGCATCAATATCCTCACTAGCATCAATATCCTCACTA
	F	52	91663	52	91699	-3	IRb	ycf2	ycf2	TAGTGATGATATTGATGCTAGTGAGGATATTGATGCTAGTGAGGATATTGAT
	F	52	148940	52	148976	-3	IRa	ycf2	ycf2	ATCGATATCGTCACTAGCATCAATATCCTCACTAGCATCAATATCCTCACTA
	F	41	98762	41	122268	-2	IRb/SSC	rps12-ycf15	ndhA intron	TACAGAAACGTACATGAGATTTTCACCTCATACGGCTCCTC
	F	39	44638	39	98764	-2	LSC/IRb	ycf3 intron	rps12-ycf15	CAGAACCGTACATGAGATTTTCATCTCATACGGCTCCTC
	F	39	44638	39	122270	-2	LSC/SSC	ycf3 intron	ndhA intron	CAGAACCGTACATGAGATTTTCATCTCATACGGCTCCTC
	F	33	98770	33	122276	-1	IRb/SSC	rps12-ycf15	ndhA intron	CGTACATGAGATTTTCACCTCATACGGCTCCTC
	F	35	44641	35	95695	-3	LSC	ycf3 intron	ndhB intron	AACCGTACATGAGATTTTCATCTCATACGGCTCCT
	F	34	91663	34	91717	-3	IRb	ycf2	ycf2	TAGTGATGATATTGATGCTAGTGAGGATATTGA
	F	34	148940	34	148994	-3	IRa	ycf2	ycf2	ATCGATATCGTCACTAGCATCAATATCCTCACTA
	F	30	8378	30	36355	-2	LSC	psbI-trnS-GCU	psbC-trnS-UGA	AAAACGGAAAGAGAGGGATTCGAACCCTCG
	F	31	43894	31	43921	-3	LSC	ycf3 intron	ycf3 intron	ATATTTAAATAAATTTAGATATATATTATAT
	F	31	108134	31	132526	-3	IRb/IRa	rrn5-trnR-ACG	trnR-ACG-rrn5	TTATTTCTTTTTCATATTGAAAAAGAAATAA
	F	30	39577	30	41801	-3	LSC	psaB	psaA	TGCAATAGCTAAATGATGATGAGCCATATC
	F	30	79159	30	127874	-3	LSC/SSC	rpoA	ycf1	ATTTTTTTTTTTTTTTTTTCTTAGTTTATC
	F	30	89239	30	89281	-3	IRb	ycf2	ycf2	TTTCTTTTTGTCCAAGTCACTTCTTTTTTT
	F	30	151380	30	151422	-3	IRa	ycf2	ycf2	AAAAAAGGAAGTGAGTTAGACAAAAAGAAA
	P	70	91663	70	148940	-3	IRb/IRa	ycf2	ycf2	TAGTGATGATATTGATGCTAGTGAGGATATTGATGCTAGTGAGGATATTGATGCTAGTGAGGATATTGAT
	P	70	91681	70	148958	-3	IRb/IRa	ycf2	ycf2	TAGTGAGGATATTGATGCTAGTGAGGATATTGATGCTAGTGAGGATATTGATGCTAGTGACGATATCGAT
	P	52	91663	52	148940	-3	IRb/IRa	ycf2	ycf2	TAGTGATGATATTGATGCTAGTGAGGATATTGATGCTAGTGAGGATATTGAT
	P	52	91699	52	148976	-3	IRb/IRa	ycf2	ycf2	TAGTGAGGATATTGATGCTAGTGAGGATATTGATGCTAGTGACGATATCGAT
	P	41	122268	41	141888	-2	SSC/IRa	ndhA intron	ycf15-rps12	TACAGAACCGTACATGAGATTGTCACCTCATACGGCTCCTC
	P	39	44638	39	141888	-2	LSC/IRa	ycf3 intron	ycf15-rps12	CAGAACCGTACATGAGATTTTCATCTCATACGGCTCCTC
	P	30	8381	30	46383	0	LSC	psbI-trnS-GCU	trnS-GGA-rps4	ACGGAAAGAGAGGGATTCGAACCCTCGGTA
	P	33	122276	33	141888	-1	SSC/IRa	ndhA intron	ycf15-rps12	CGTACATGAGATTGTCACCTCATACGGCTCCTC
	P	35	44641	35	144961	-3	LSC/IRa	ycf3 intron	ndhB intron	AACCGTACATGAGATTTTCATCTCATACGGCTCCT
	P	34	30111	34	30115	-3	LSC	petN-psbM	petN-psbM	TATGGTAAGAAAGAAATATCTATTTCTTTCTTAC
	P	34	91663	34	148940	-3	IRb/IRa	ycf2	ycf2	TAGTGATGATATTGATGCTAGTGAGGATATTGAT
	P	34	91717	34	148994	-3	IRb/IRa	ycf2	ycf2	TAGTGAGGATATTGATGCTAGTGACGATATCGAT
	P	30	36358	30	46383	-3	LSC	psbC-trnS-UGA	trnS-GGA-rps4	AAGGAGAGAGAGGGATTCGAACCCTCGATA
	P	30	89239	30	151380	-3	IRb/IRa	ycf2	ycf2	TTTCTTTTTGTCCAAGTCACTTCTTTTTTT
	P	30	89281	30	151422	-3	IRb/IRa	ycf2	ycf2	TTTCTTTTTGTCTAACTCACTTCCTTTTTT
L. hispidum	F	68	109071	68	109575	-1	IRb	ycf1	ycf1	TTCTGACCACATTCTCCATAGGGCCCTCTTATCTCTTCCTTCTCCGAGCTCAGGTTATGGAAGAAGGA
	F	68	130002	68	130506	-1	IRa	ycf1	ycf1	TCCTTCTTCCATAACCCGAGCTCGGAGAAGGAAGAGATAAGAGGGCCCTATGGAGAATGTGGTCAGAA
	F	51	130019	51	130523	0	IRa	ycf1	ycf1	GAGCTCGGAGAAGGAAGAGATAAGAGGGCCCTATGGAGAATGTGGTCAGAA
	F	38	114140	38	114177	-1	SSC	ndhF-rpl32	ndhF-rpl32	TTGTATGATTTTCGCATATTTTTGATCTATATATATAT
	F	41	98236	41	121619	-2	IRb/SSC	rps12-ycf15	ndhA intron	TACAGAAACGTACATGAGATTTTCACCTCATACGGCTCCTC
	F	39	44026	39	98238	-2	LSC/IRb	ycf3 intron	rps12-ycf15	CAGAACCGTACATGAGATTTTCATCTCATACGGCTCCTC
	F	39	44026	39	121621	-2	LSC/SSC	ycf3 intron	ndhA intron	CAGAACCGTACATGAGATTTTCATCTCATACGGCTCCTC
	F	41	90629	41	90647	-3	LSC	ycf2	ycf2	GATATTGATGCTAGTGAGGATATTGATGCTAATGACGATAT
	F	34	107341	34	107373	-1	IRb	rrn4.5-rrn5	rrn4.5-rrn5	CATTGTTCAACTCTTTGACAACACGAAAAAACCA
	F	34	132238	34	132270	-1	IRa	rrn5-rrn4.5	rrn5-rrn4.5	TGGTTTTTTCATGTTGTCAAAGAGTTGAACAATG
	F	33	98244	33	121627	-1	IRb/SSC	rps12-ycf15	ndhA intron	CGTACATGAGATTTTCACCTCATACGGCTCCTC
	F	35	44029	35	95110	-3	LSC/IRb	ycf3 intron	ndhB intron	AACCGTACATGAGATTTTCATCTCATACGGCTCCT
	F	30	7658	30	35767	-2	LSC	psbI-trnS-GCU	psbC-trnS-UGA	AAAACGGAAAGAGAGGGATTCGAACCCTCG
	F	30	46814	30	46827	-2	LSC	rps4-trnT-UGU	rps4-trnT-UGU	TATATATATTCTATATAAAGATTCTATATA
	F	31	19995	31	20044	-3	LSC	rpoC2-rpoC1	rpoC2-rpoC1	TCCGCTGAGTAGAATTTGACAATGAGTTTGA
	F	31	90625	31	90661	-3	LSC	ycf2	ycf2	TGATGATATTGATGCTAGTGAGGATATTGAT
	F	31	90643	31	90661	-3	LSC	ycf2	ycf2	TGAGGATATTGATGCTAATGACGATATTGAT
	F	31	96588	31	143026	-3	IRb/IRa	ndhB-rps7	rps7-ndhB	GTTTTAGGGAGCTACCTTAGCTCCCTAAAAC
	F	31	107694	31	131920	-3	IRb/IRa	rrn5-trnR-ACG	trnR-ACG-rrn5	TTATTTCTTTTTCAATATGAAAAAGAAATAA
	F	30	14840	30	14863	-3	LSC	atpI-rps2	atpI-rps2	TTTCCAAAGTAAGTTAAGTTTTTTATCCAA
	F	30	39007	30	41231	-3	LSC	psaB	psaA	TGCAATAGCTAAATGATGATGAGCCATATC
	F	30	88405	30	88447	-3	LSC	ycf2	ycf2	TTTCTTTTTGTCCAAGTCACTTCTTTTTTT
	F	30	89353	30	89368	-3	LSC	ycf2	ycf2	CCTATTACCGATACACCTATTGCCGATACA
	F	30	99139	30	99154	-3	IRb	rps12-ycf15	rps12-ycf15	TATTTTATAATATTCTATTATATAAGATTC
	F	30	140462	30	140477	-3	IRa	ycf15-rps12	ycf15-rps12	AATCTTATATAATAGAATCTTATATAATAG
	P	89	31000	89	62024	0	LSC	trnE-UUC-trnT-GGU	cemA-petA	TATCCAAGAAAAAGTCTTTCTAGTTTGCATGGTCCAACCATTGAGCCCAAAAATGTCTACAATAAATTTGGTAGGTCGCTAACCTAGTT
	P	68	109071	68	130002	-1	IRb/IRa	ycf1	ycf1	TTCTGACCACATTCTCCATAGGGCCCTCTTATCTCTTCCTTCTCCGAGCTCAGGTTATGGAAGAAGGA
	P	68	109575	68	130506	-1	IRb/IRa	ycf1	ycf1	TTCTGACCACATTCTCCATAGGGCCCTCTTATCTCTTCCTTCTCCGAGCTCGGGTTATGGAAGAAGGA
	P	41	121619	41	141368	-2	SSC/IRa	ndhA intron	ycf15-rps12	TACAGAACCGTACATGAGATTGTCACCTCATACGGCTCCTC
	P	39	30308	39	30838	-2	LSC	psbM-trnD-GUC	trnE-UUC-trnT-GGU	AAAAGGGAAAGATGATTGATGTACTTATTGAATCTGTCG
	P	39	44026	39	141368	-2	LSC/IRa	ycf3 intron	ycf15-rps12	CAGAACCGTACATGAGATTTTCATCTCATACGGCTCCTC
	P	34	107341	34	132238	-1	IRb/IRa	rrn4.5-rrn5	rrn5-rrn4.5	CATTGTTCAACTCTTTGACAACACGAAAAAACCA
	P	34	107373	34	132270	-1	IRb/IRa	rrn4.5-rrn5	rrn5-rrn4.5	CATTGTTCAACTCTTTGACAACATGAAAAAACCA
	P	39	64963	39	64988	-3	LSC	psbE-petL	psbE-petL	TCTTTCTTACTTTACTTGTTGCTTGTCAGTGTACAATGA
	P	30	7661	30	45706	0	LSC	psbI-trnS-GCU	trnS-GGA-rps4	ACGGAAAGAGAGGGATTCGAACCCTCGGTA
	P	33	121627	33	141368	-1	SSC/IRa	ndhA intron	ycf15-rps12	CGTACATGAGATTGTCACCTCATACGGCTCCTC
	P	35	44029	35	144500	-3	LSC/IRa	ycf3 intron	ndhB intron	AACCGTACATGAGATTTTCATCTCATACGGCTCCT
	P	31	209	31	242	-3	LSC	trnH-GUG-psbA	trnH-GUG-psbA	ATAGAAAAAGAAGCAATACCGCCCTCTTGAT
	P	30	35770	30	45706	-3	LSC	psbC-trnS-UGA	trnS-GGA-rps4	AAGGAGAGAGAGGGATTCGAACCCTCGATA
	P	30	99139	30	140461	-3	IRb/IRa	rps12-ycf15	ycf15-rps12	TATTTTATAATATTCTATTATATAAGATTC
	P	30	99154	30	140476	-3	IRb/IRa	rps12-ycf15	ycf15-rps12	TATTATATAAGATTCTATTATATAAGATTA
	R	34	66398	34	66405	-3	LSC	trnW-CCA-trnP-UGG	trnW-CCA-trnP-UGG	TATAATATATTATATATATATATATATATATTAT
	R	30	68388	30	68402	-2	LSC	trnW-CCA-trnP-UGG	trnW-CCA-trnP-UGG	TGAACGATTATATAATATATTATATATATA
	C	32	66396	32	66397	-2	LSC	trnW-CCA-trnP-UGG	trnW-CCA-trnP-UGG	TATATAATATATTATATATATATATATATATA
L. involucratum	F	68	109050	68	109554	-1	IRb	ycf1	ycf1	TTCTGACCACATTCTCCATAGGGCCCTCTTATCTCTTCCTTCTCCGAGCTCAGGTTATGGAAGAAGGA
	F	68	129914	68	130418	-1	IRa	ycf1	ycf1	TCCTTCTTCCATAACCCGAGCTCGGAGAAGGAAGAGATAAGAGGGCCCTATGGAGAATGTGGTCAGAA
	F	51	129931	51	130435	0	IRa	ycf1	ycf1	GAGCTCGGAGAAGGAAGAGATAAGAGGGCCCTATGGAGAATGTGGTCAGAA
	F	41	98190	41	121504	-2	IRb/SSC	rps12-ycf15	ndhA intron	TACAGAAACGTACATGAGATTTTCACCTCATACGGCTCCTC
	F	39	43924	39	98192	-2	LSC/IRb	ycf3 intron	rps12-ycf15	CAGAACCGTACATGAGATTTTCATCTCATACGGCTCCTC
	F	39	43924	39	121506	-2	LSC/SSC	ycf3 intron	ndhA intron	CAGAACCGTACATGAGATTTTCATCTCATACGGCTCCTC
	F	41	90565	41	90583	-3	LSC	ycf2	ycf2	GATATTGATGCTAGTGAGGATATTGATGCTAATGACGATAT
	F	31	66313	31	66349	0	LSC	trnW-CCA-trnP-UGG	trnW-CCA-trnP-UGG	TTTAATGATAATGAACGATTATATAATATATATATATTT
	F	34	107320	34	107352	-1	IRb	rrn4.5-rrn5	rrn4.5-rrn5	CATTGTTCAACTCTTTGACAACACGAAAAAACCA
	F	34	132150	34	132182	-1	IRa	rrn5-rrn4.5	rrn5-rrn4.5	TGGTTTTTTCATGTTGTCAAAGAGTTGAACAATG
	F	33	98198	33	121512	-1	IRb/SSC	rps12-ycf15	ndhA intron	CGTACATGAGATTTTCACCTCATACGGCTCCTC
	F	35	43927	35	95123	-3	LSC/IRb	ycf3 intron	ndhB intron	AACCGTACATGAGATTTTCATCTCATACGGCTCCT
	F	32	92456	32	92553	-2	IRb	ycf2-trnL-CAA	ycf2-trnL-CAA	ATCAAAAATGGATATTAATCTTATTAAGTCTA
	F	32	146951	32	147048	-2	IRa	trnL-CAA-trnH-GUG	trnL-CAA-trnH-GUG	TAATCTTAATAAGATTAATATCCATTTTTGAT
	F	31	110998	31	111013	-2	SSC	ndhF	ndhF	ATATATATATATAAAATATATATATATAAAA
	F	30	7609	30	35647	-2	LSC	psbI-trnS-GCU	psbC-trnS-UGA	AAAACGGAAAGAGAGGGATTCGAACCCTCG
	F	32	110995	32	110997	-3	SSC	ndhF	ndhF	TATATATATATATATAAAATATATATATATAA
	F	31	19947	31	19996	-3	LSC	rpoC2-rpoC1	rpoC2-rpoC1	TCCGCTGAGTAGAATTTGACAATGAGTTTGA
	F	31	90561	31	90597	-3	LSC	ycf2	ycf2	TGATGATATTGATGCTAGTGAGGATATTGAT
	F	31	90579	31	90597	-3	LSC	ycf2	ycf2	TGAGGATATTGATGCTAATGACGATATTGAT
	F	31	107673	31	131832	-3	IRb/IRa	rrn5-trnR-ACG	trnR-ACG-rrn5	TTATTTCTTTTTCAATATGAAAAAGAAATAA
	F	30	38889	30	41113	-3	LSC	psaB	psaA	TGCAATAGCTAAATGATGATGAGCCATATC
	F	30	88350	30	88392	-3	LSC	ycf2	ycf2	TTTCTTTTTGTCCAAGTCACTTCTTTTTTT
	F	30	89298	30	89313	-3	LSC	ycf2	ycf2	CCTATTACCGATACACCTATTGCCGATACA
	F	30	99094	30	99109	-3	IRb	rps12-ycf15	rps12-ycf15	TATTTTATAATATTCTATTATATAAGATTCT
	F	30	140398	30	140413	-3	IRa	ycf15-rps12	ycf15-rps12	AATCTTATATAATAGAATCTTATATAATAG
	P	68	109050	68	129914	-1	IRb/IRa	ycf1	ycf1	TTCTGACCACATTCTCCATAGGGCCCTCTTATCTCTTCCTTCTCCGAGCTCAGGTTATGGAAGAAGGA
	P	68	109554	68	130418	-1	IRb/IRa	ycf1	ycf1	TTCTGACCACATTCTCCATAGGGCCCTCTTATCTCTTCCTTCTCCGAGCTCGGGTTATGGAAGAAGGA
	P	41	121504	41	141305	-2	SSC/IRa	ndhA intron	ycf15-rps12	TACAGAACCGTACATGAGATTGTCACCTCATACGGCTCCTC
	P	39	30264	39	30793	-2	LSC	psbM-trnD-GUC	trnE-UUC-trnT-GGU	AAAAGGGAAAGATGATTGATGTACTTATTGAATCTGTCG
	P	39	43924	39	141305	-2	LSC/IRa	ycf3 intron	ycf15-rps12	CAGAACCGTACATGAGATTTTCATCTCATACGGCTCCTC
	P	34	107320	34	132150	-1	IRb/IRa	rrn4.5-rrn5	rrn5-rrn4.5	CATTGTTCAACTCTTTGACAACACGAAAAAACCA
	P	34	107352	34	132182	-1	IRb/IRa	rrn4.5-rrn5	rrn5-rrn4.5	CATTGTTCAACTCTTTGACAACATGAAAAAACCA
	P	39	64899	39	64924	-3	LSC	psbE-petL	psbE-petL	TCTTTCTTACTTTACTTGTTGCTTGTCAGTGTACAATGA
	P	30	7612	30	45604	0	LSC	psbI-trnS-GCU	trnS-GGA-rps4	ACGGAAAGAGAGGGATTCGAACCCTCGGTA
	P	33	121512	33	141305	-1	SSC	ndhA intron	ycf15-rps12	CGTACATGAGATTGTCACCTCATACGGCTCCTC
	P	35	43927	35	144378	-3	LSC/IRa	ycf3 intron	ndhB intron	AACCGTACATGAGATTTTCATCTCATACGGCTCCT
	P	32	92456	32	146951	-2	IRb/IRa	ycf1	trnL-CAA-trnH-GUG	ATCAAAAATGGATATTAATCTTATTAAGTCTA
	P	32	92553	32	147048	-2	IRb/IRa	ycf1	trnL-CAA-trnH-GUG	ATCAAAAATGGATATTAATCTTATTAAGATTA
	P	31	189	31	222	-3	LSC	trnH-GUG-psbA	trnH-GUG-psbA	ATAGAAAAAGAAGCAATACCGCCCTCTTGAT
	P	30	35650	30	45604	-3	LSC	psbC-trnS-UGA	trnS-GGA-rps4	AAGGAGAGAGAGGGATTCGAACCCTCGATA
	P	30	99094	30	140397	-3	IRb/IRa	rps12-ycf15	ycf15-rps12	TATTTTATAATATTCTATTATATAAGATTC
	P	30	99109	30	140412	-3	IRb/IRa	rps12-ycf15	ycf15-rps12	TATTATATAAGATTCTATTATATAAGATTA
	R	30	110996	30	110998	-1	SSC	ndhF	ndhF	ATATATATATATATAAAATATATATATATA
	R	30	68372	30	68386	-2	LSC	rps18-rpl20	rps18-rpl20	TTCAGTTTTACTTTTACTATTTTTTATCAT
	C	30	110995	30	110996	-3	SSC	ndhF	ndhF	TATATATATATATATAAAATATATATATAT
L. likiangense	F	82	29806	82	29885	0	LSC	petN-psbM	petN-psbM	TATATTATATTATCTTGATATTTACATTACATATATCAAGATAATATTGTAGATTGATCGACACGAAGTCCCTGTGCTTTAT
	F	81	70250	81	147469	-2	LSC/IRa	rps12-clpP	trnL-CAA-trnH-GUG	ATCATATCATATAAATAATGGGCTGGTTTAGATCGATCCTAACCTGATGATTTTTAATTACTTCTATTTAATTTTCTAGTA
	F	68	109526	68	110030	-1	IRb	ycf1	ycf1	TTCTGACCACATTCTCCATAGGGCCCTCTTATCTCTTCCTTCTCCGAGCTCAGGTTATGGAAGAAGGA
	F	68	130405	68	130909	-1	IRa	ycf1	ycf1	TCCTTCTTCCATAACCCGAGCTCGGAGAAGGAAGAGATAAGAGGGCCCTATGGAGAATGTGGTCAGAA
	F	51	130422	51	130926	0	IRa	ycf1	ycf1	GAGCTCGGAGAAGGAAGAGATAAGAGGGCCCTATGGAGAATGTGGTCAGAA
	F	42	70289	42	147508	-1	LSC/IRa	rps12-clpP	trnL-CAA-trnH-GUG	TAACCTGATGATTTTTAATTACTTCTATTTAATTTTCTAGTA
	F	41	98678	41	122018	-2	IRb/SSC	rps12-ycf15	ndhA intron	TACAGAAACGTACATGAGATTTTCACCTCATACGGCTCCTC
	F	39	44503	39	98680	-2	LSC/IRb	ycf3 intron	rps12-ycf15	CAGAACCGTACATGAGATTTTCATCTCATACGGCTCCTC
	F	39	44503	39	122020	-2	LSC/SSC	ycf3 intron	ndhA intron	CAGAACCGTACATGAGATTTTCATCTCATACGGCTCCTC
	F	41	91097	41	91115	-3	LSC	ycf2	ycf2	GATATTGATGCTAGTGAGGATATTGATGCTAATGACGATAT
	F	34	107796	34	107828	-1	IRb	rrn4.5-rrn5	rrn4.5-rrn5	CATTGTTCAACTCTTTGACAACACGAAAAAACCA
	F	34	132641	34	132673	-1	IRa	rrn5-rrn4.5	rrn5-rrn4.5	TGGTTTTTTCATGTTGTCAAAGAGTTGAACAATG
	F	33	98686	33	122026	-1	IRb/SSC	rps12-ycf15	ndhA intron	CGTACATGAGATTTTCACCTCATACGGCTCCTC
	F	30	46026	30	46051	-1	LSC	ycf3-trnS-GGA	ycf3-trnS-GGA	TATTTTTTATAGTTATAATTAGAATTAATT
	F	35	44506	35	95622	-3	LSC	ycf3 intron	ndhB intron	AACCGTACATGAGATTTTCATCTCATACGGCTCCT
	F	31	64012	31	64023	-2	LSC	petA-psbJ	petA-psbJ	TTTTATATATATATTATATATATATTATATA
	F	30	8325	30	36257	-2	LSC	psbI-trnS-GCU	psbC-trnS-UGA	AAAACGGAAAGAGAGGGATTCGAACCCTCG
	F	31	20638	31	20687	-3	LSC	rpoC2-rpoC1	rpoC2-rpoC1	TCCGCTGAGTAGAATTTGACAATGAGTTTGA
	F	31	47317	31	64014	-3	LSC	rps4-trnT-UGU	petA-psbJ	TTCTATATATATTCTATATATATTCTATATA
	F	31	91093	31	91129	-3	LSC	ycf2	ycf2	TGATGATATTGATGCTAGTGAGGATATTGAT
	F	31	91111	31	91129	-3	LSC	ycf2	ycf2	TGAGGATATTGATGCTAATGACGATATTGAT
	F	31	108149	31	132323	-3	IRb/IRa	rrn5-trnR-ACG	trnR-ACG-rrn5	TTATTTCTTTTTCAATATGAAAAAGAAATAA
	F	30	39482	30	41706	-3	LSC	psaB	psaA	TGCAATAGCTAAATGATGATGAGCCATATC
	F	30	88882	30	88924	-3	LSC	ycf2	ycf2	TTTCTTTTTGTCCAAGTCACTTCTTTTTTT
	F	30	92906	30	92928	-3	IRb	rps12-ycf15	rps12-ycf15	AAAAAATATCGTATATAATATCAAAAAATA
	F	30	147545	30	147567	-3	IRa	trnL-CAA-trnH-GUG	trnL-CAA-trnH-GUG	TAGTATATGATATTATATACGATATTTTTT
	P	81	70250	81	92953	-2	LSC/IRb	rps12-clpP	ycf2-trnL-CAA	ATCATATCATATAAATAATGGGCTGGTTTAGATCGATCCTAACCTGATGATTTTTAATTACTTCTATTTAATTTTCTAGTA
	P	68	109526	68	130405	-1	IRb/IRa	ycf1	ycf1	TTCTGACCACATTCTCCATAGGGCCCTCTTATCTCTTCCTTCTCCGAGCTCAGGTTATGGAAGAAGGA
	P	68	110030	68	130909	-1	IRb/IRa	ycf1	ycf1	TTCTGACCACATTCTCCATAGGGCCCTCTTATCTCTTCCTTCTCCGAGCTCGGGTTATGGAAGAAGGA
	P	42	70289	42	92953	-1	LSC/IRb	rps12-clpP	ycf2-trnL-CAA	TAACCTGATGATTTTTAATTACTTCTATTTAATTTTCTAGTA
	P	41	122018	41	141784	-2	SSC/IRa	ndhA intron	ycf15-rps12	TACAGAACCGTACATGAGATTGTCACCTCATACGGCTCCTC
	P	39	30952	39	31481	-2	LSC	psbM-trnD-GUC	trnE-UUC-trnT-GGU	AAAAGGGAAAGATGATTGATGTACTTATTGAATCTGTCG
	P	39	44503	39	141784	-2	LSC/IRa	ycf3 intron	ycf15-rps12	CAGAACCGTACATGAGATTTTCATCTCATACGGCTCCTC
	P	34	107796	34	132641	-1	IRb/IRa	rrn4.5-rrn5	rrn5-rrn4.5	CATTGTTCAACTCTTTGACAACACGAAAAAACCA
	P	34	107828	34	132673	-1	IRb/IRa	rrn4.5-rrn5	rrn5-rrn4.5	CATTGTTCAACTCTTTGACAACATGAAAAAACCA
	P	39	65459	39	65484	-3	LSC	psbE-petL	psbE-petL	TCTTTCTTACTTTACTTGTTGCTTGTCAGTGTACAATGA
	P	30	8328	30	46212	0	LSC	psbI-trnS-GCU	trnS-GGA-rps4	ACGGAAAGAGAGGGATTCGAACCCTCGGTA
	P	33	122026	33	141784	-1	SSC/IRa	ndhA intron	ycf15-rps12	CGTACATGAGATTGTCACCTCATACGGCTCCTC
	P	35	44506	35	144846	-3	LSC/IRa	ycf3 intron	ndhB intron	AACCGTACATGAGATTTTCATCTCATACGGCTCCT
	P	31	208	31	241	-3	LSC	trnH-GUG-psbA	trnH-GUG-psbA	ATAGAAAAAGAAGCAATACCGCCCTCTTGAT
	P	31	32278	31	32361	-3	LSC	trnT-GGU-psbD	trnT-GGU-psbD	TTATCATCCTACTAAATTAGAATTTATTAGA
	P	30	36260	30	46212	-3	LSC	psbC-trnS-UGA	trnS-GGA-rps4	AAGGAGAGAGAGGGATTCGAACCCTCGATA
	P	30	92906	30	147545	-3	IRb/IRa	ycf2-trnL-CAA	trnL-CAA-trnH-GUG	AAAAAATATCGTATATAATATCAAAAAATA
	P	30	92928	30	147567	-3	IRb/IRa	ycf2-trnL-CAA	trnL-CAA-trnH-GUG	AAAAAATATCGTATATAATATCATATACTA
	R	31	64020	31	64023	-1	LSC	petA-psbJ	petA-psbJ	ATATATTATATATATATTATATATATATTAT
	R	31	68874	31	68888	-2	LSC	rps18-rpl20	rps18-rpl20	TTCAGTTTTACTTTTACTATTTTTTTATCA
	R	33	47315	33	64018	-3	LSC	rps4-trnT-UGU	petA-psbJ	TATTCTATATATATTCTATATATATTCTATATA
	R	30	51788	30	66892	-3	LSC	ndhC-trnV-UAC	trnW-CCA-trnP-UGG	TTATTATATATATATATTTTATTTTATATA
	C	32	64015	32	64016	-2	LSC	petA-psbJ	petA-psbJ	TATATATATATTATATATATATTATATATATA
L. pteridophyllum	F	70	91448	70	91466	-3	LSC	ycf2	ycf2	TAGTGATGATATTGATGCTAGTGACGATATTGATGCTAGTCACGATATTGATGCTAGTGACGATATTGAT
	F	58	12553	58	12583	-1	LSC	atpF-atpH	atpF-atpH	ATATATATATATATATATTTTACTATTTATATATAAATATATATATATTTTACTATTT
	F	47	91471	47	91489	-1	LSC	ycf2	ycf2	ACGATATTGATGCTAGTCACGATATTGATGCTAGTGACGATATTGAT
	F	45	91455	45	91491	-1	LSC	ycf2	ycf2	GATATTGATGCTAGTGACGATATTGATGCTAGTCACGATATTGAT
	F	41	98165	41	121219	-2	IRb/SSC	rps12-ycf15	ndhA intron	TACAGAAACGTACATGAGATTTTCACCTCATACGGCTCCTC
	F	39	44209	39	98167	-2	LSC/IRb	ycf3 intron	rps12-ycf15	CAGAACCGTACATGAGATTTTCATCTCATACGGCTCCTC
	F	39	44209	39	121221	-2	LSC/SSC	ycf3 intron	ndhA intron	CAGAACCGTACATGAGATTTTCATCTCATACGGCTCCTC
	F	32	66517	32	66545	0	LSC	petL-petG	petL-petG	AAATAAATCTTTCGATAGGATTCCGTATAAAT
	F	34	91448	34	91502	-1	LSC	ycf2	ycf2	TAGTGATGATATTGATGCTAGTGACGATATTGAT
	F	39	20319	39	20368	-3	LSC	rpoC2	rpoC2-rpoC1	CATAAGTACCTCCATATTCCGCTGAGTAGAATTTGACAA
	F	33	98173	33	121227	-1	IRb/SSC	rps12-ycf15	ndhA intron	CGTACATGAGATTTTCACCTCATACGGCTCCTC
	F	30	91489	30	91507	-1	LSC	ycf2	ycf2	ACGATATTGATGCTAGTGACGATATTGATG
	F	35	20332	35	20381	-3	LSC	rpoC2-rpoC1	rpoC2-rpoC1	ATATTCCGCTGAGTAGAATTTGACAACGAGTTTGA
	F	35	44212	35	95098	-3	LSC/IRb	ycf3 intron	ndhB intron	AACCGTACATGAGATTTTCATCTCATACGGCTCCT
	F	31	12553	31	12613	-2	LSC	atpF-atpH	atpF-atpH	ATATATATATATATATATTTTACTATTTATA
	F	30	7878	30	35965	-2	LSC	psbI-trnS-GCU	psbC-trnS-UGA	AAAACGGAAAGAGAGGGATTCGAACCCTCG
	F	31	107592	31	131420	-3	IRb/IRa	rrn5-trnR-ACG	trnR-ACG-rrn5	TTATTTCTTTTTCAATATGAAAAAGAAATAA
	F	30	39191	30	41415	-3	LSC	psaB	psaA	TGCAATAGCTAAATGATGATGAGCCATATC
	F	30	75406	30	75429	-3	LSC	psbH-petB	psbH-petB	ATCTATAAGAACCTTAAAGTCCTATCTATA
	F	30	88997	30	89039	-3	LSC	ycf2	ycf2	TTTCTTTTTGTCCAAGTCACTTCTTTTTTT
	F	30	90179	30	90194	-3	LSC	ycf2	ycf2	CCTATTACCGATACACCTATTGCCGATACA
	P	41	121219	41	140837	-2	SSC/IRa	ndhA intron	ycf15-rps12	TACAGAACCGTACATGAGATTGTCACCTCATACGGCTCCTC
	P	39	30564	39	31093	-2	LSC	psbM-trnD-GUC	trnE-UUC-trnT-GGU	AAAAGGGAAAGATGATTGATGTACTTATTGAATCTGTCG
	P	39	44209	39	140837	-2	LSC/IRa	ycf3 intron	ycf15-rps12	CAGAACCGTACATGAGATTTTCATCTCATACGGCTCCTC
	P	30	7881	30	45889	0	LSC	psbI-trnS-GCU	trnS-GGA-rps4	ACGGAAAGAGAGGGATTCGAACCCTCGGTA
	P	33	121227	33	140837	-1	SSC/IRa	ndhA intron	ycf15-rps12	CGTACATGAGATTGTCACCTCATACGGCTCCTC
	P	35	44212	35	143910	-3	LSC/IRa	ycf3 intron	ndhB intron	AACCGTACATGAGATTTTCATCTCATACGGCTCCT
	P	32	261	32	289	-2	LSC	trnH-GUG-psbA	trnH-GUG-psbA	ATAAAAAAAAGCAATACCGCCCTCTTCTTATA
	P	30	35968	30	45889	-3	LSC	psbC-trnS-UGA	trnS-GGA-rps4	AAGGAGAGAGAGGGATTCGAACCCTCGATA
L. scapiforme	F	81	70157	81	147380	0	LSC/IRa	rps12-clpP	trnL-CAA-trnH-GUG	ATCATATCATATAAATAATGGGCTGGTTTAGATCGATCCTAACCTGATGATTTTTAATTACTTCTATTTAATTTTCTAGTA
	F	68	109433	68	109937	-1	IRb	ycf1	ycf1	TTCTGACCACATTCTCCATAGGGCCCTCTTATCTCTTCCTTCTCCGAGCTCAGGTTATGGAAGAAGGA
	F	68	130318	68	130822	-1	IRa	ycf1	ycf1	TCCTTCTTCCATAACCCGAGCTCGGAGAAGGAAGAGATAAGAGGGCCCTATGGAGAATGTGGTCAGAA
	F	51	130335	51	130839	0	IRa	ycf1	ycf1	GAGCTCGGAGAAGGAAGAGATAAGAGGGCCCTATGGAGAATGTGGTCAGAATTATTTGCCGTATCCAG
	F	41	98607	41	121936	-2	IRb	rps12-ycf15	ndhA intron	TACAGAAACGTACATGAGATTTTCACCTCATACGGCTCCTC
	F	39	44468	39	98609	-2	LSC/IRb	ycf3 intron	rps12-ycf15	CAGAACCGTACATGAGATTTTCATCTCATACGGCTCCTC
	F	39	44468	39	121938	-2	LSC/SSC	ycf3 intron	ndhA intron	CAGAACCGTACATGAGATTTTCATCTCATACGGCTCCTC
	F	41	91006	41	91024	-3	LSC	ycf2	ycf2	GATATTGATGCTAGTGAGGATATTGATGCTAATGACGATAT
	F	35	115172	35	115191	-1	SSC	rpl32-trnL-UAG	rpl32-trnL-UAG	ATATATATATATATATTGAATATTTATATATATAT
	F	34	107703	34	107735	-1	IRb	rrn4.5-rrn5	rrn4.5-rrn5	AAAACCATTGTTCAACTCTTTGACAACATGAAAA
	F	34	132554	34	132586	-1	IRa	rrn5-rrn4.5	rrn5-rrn4.5	TGGTTTTTTCATGTTGTCAAAGAGTTGAACAATG
	F	33	98615	33	121944	-1	IRb/SSC	rps12-ycf15	ndhA intron	CGTACATGAGATTTTCACCTCATACGGCTCCTC
	F	35	44471	35	95551	-3	LSC/IRb	ycf3 intron	ndhB intron	AACCGTACATGAGATTTTCATCTCATACGGCTCCT
	F	31	115167	31	115207	-2	SSC	rpl32-trnL-UAG	rpl32-trnL-UAG	TGAATATATATATATATATATTGAATATTTA
	F	33	32142	33	32900	-3	LSC	trnT-GGU-psbD	trnT-GGU-psbD	GAAGCAAGAATTGAGAGATTTTAAATAGAACAA
	F	30	8292	30	36221	-2	LSC	psbI-trnS-GCU	psbC-trnS-UGA	AAAACGGAAAGAGAGGGATTCGAACCCTCG
	F	31	91002	31	91038	-3	LSC	ycf2	ycf2	TGATGATATTGATGCTAGTGAGGATATTGAT
	F	31	91020	31	91038	-3	LSC	ycf2	ycf2	TGAGGATATTGATGCTAATGACGATATTGAT
	F	31	108056	31	132236	-3	IRb	rrn5-trnR-ACG	trnR-ACG-rrn5	TTATTTCTTTTTCAATATGAAAAAGAAATAA
	F	30	39440	30	41664	-3	LSC	psaB	psaA	TGCAATAGCTAAATGATGATGAGCCATATC
	F	30	88791	30	88833	-3	LSC	ycf2	ycf2	TTTCTTTTTGTCCAAGTCACTTCTTTTTTT
	F	30	92815	30	92837	-3	IRb	ycf2-trnL-CAA	ycf2-trnL-CAA	AAAAAATATCGTATATAATATCAAAAAATA
	F	30	147456	30	147478	-3	IRa	trnL-CAA-trnH-GUG	trnL-CAA-trnH-GUG	TAGTATATGATATTATATACGATATTTTTT
	P	81	70157	81	92862	0	LSC/IRb	rps12-ycf15	ycf2-trnL-CAA	ATCATATCATATAAATAATGGGCTGGTTTAGATCGATCCTAACCTGATGATTTTTAATTACTTCTATTTAATTTTCTAGTA
	P	68	109433	68	130318	-1	IRb/IRa	ycf1	ycf1	TTCTGACCACATTCTCCATAGGGCCCTCTTATCTCTTCCTTCTCCGAGCTCAGGTTATGGAAGAAGGA
	P	68	109937	68	130822	-1	IRb/IRa	ycf1	ycf1	TTCTGACCACATTCTCCATAGGGCCCTCTTATCTCTTCCTTCTCCGAGCTCGGGTTATGGAAGAAGGA
	P	41	121936	41	141675	-2	SSC/IRa	ndhA intron	ycf15-rps12	TACAGAACCGTACATGAGATTGTCACCTCATACGGCTCCTC
	P	39	30892	39	31421	-2	LSC	psbM-trnD-GUC	trnE-UUC-trnT-GGU	AAAAGGGAAAGATGATTGATGTACTTATTGAATCTGTCG
	P	39	44468	39	141675	-2	LSC/IRa	ycf3 intron	ycf15-rps12	CAGAACCGTACATGAGATTTTCATCTCATACGGCTCCTC
	P	34	107703	34	132554	-1	IRb/IRa	rrn4.5-rrn5	rrn5-rrn4.5	CATTGTTCAACTCTTTGACAACACGAAAAAACCA
	P	34	107735	34	132586	-1	IRb/IRa	rrn4.5-rrn5	rrn5-rrn4.5	CATTGTTCAACTCTTTGACAACATGAAAAAACCA
	P	39	65408	39	65433	-3	LSC	psbE-petL	psbE-petL	TCTTTCTTACTTTACTTGTTGCTTGTCAGTGTACAATGA
	P	30	8295	30	46144	0	LSC	psbI-trnS-GCU	trnS-GGA-rps4	ACGGAAAGAGAGGGATTCGAACCCTCGGTA
	P	33	121944	33	141675	-1	SSC/IRa	ndhA intron	ycf15-rps12	CGTACATGAGATTGTCACCTCATACGGCTCCTC
	P	35	44471	35	144737	-3	LSC/IRa	ycf3 intron	ndhB intron	AACCGTACATGAGATTTTCATCTCATACGGCTCCT
	P	33	115169	33	115196	-3	SSC	rpl32-trnL-UAG	rpl32-trnL-UAG	AATATATATATATATATATTGAATATTTATATA
	P	30	36224	30	46144	-3	LSC	psbC-trnS-UGA	trnS-GGA-rps4	AAGGAGAGAGAGGGATTCGAACCCTCGATA
	P	30	92815	30	147456	-3	IRb/IRa	ycf2-trnL-CAA	trnL-CAA-trnH-GUG	AAAAAATATCGTATATAATATCAAAAAATA
	P	30	92837	30	147478	-3	IRb/IRa	ycf2-trnL-CAA	trnL-CAA-trnH-GUG	AAAAAATATCGTATATAATATCATATACTA
	R	31	68804	31	68818	-2	LSC	rps18-rpl20	rps18-rpl20	TTCAGTTTTACTTTTACTATTTTTTTATCAT
	C	31	9735	31	115191	-3	LSC/SSC	trnG-UCC-trnR-UCU	rpl32-trnL-UAG	TATAAATATATATATTATTTATATATATATA
L. thomsonii	F	54	92218	54	92236	-3	LSC	ycf2	ycf2	TGATGATATTGATGATATTGATGCTAGTGACGATATTGATGCTAGTGACGATAT
	F	41	98918	41	122169	-2	IRb/SSC	rps12-ycf15	ndhA intron	TACAGAAACGTACATGAGATTTTCACCTCATACGGCTCCTC
	F	39	45455	39	98920	-2	LSC/IRb	ycf3 intron	rps12-ycf15	CAGAACCGTACATGAGATTTTCATCTCATACGGCTCCTC
	F	39	45455	39	122171	-2	LSC/SSC	ycf3 intron	ndhA intron	CAGAACCGTACATGAGATTTTCATCTCATACGGCTCCTC
	F	34	108027	34	108059	-1	IRb	rrn4.5-rrn5	rrn4.5-rrn5	CATTGTTCAACTCTTTGACAACACGAAAAAACCA
	F	34	132734	34	132766	-1	IRa	rrn5-rrn4.5	rrn5-rrn4.5	TGGTTTTTTCATGTTGTCAAAGAGTTGAACAATG
	F	33	98926	33	122177	-1	IRb/SSC	rps12-ycf15	ndhA intron	CGTACATGAGATTTTCACCTCATACGGCTCCTC
	F	36	92218	36	92254	-3	LSC	ycf2	ycf2	TGATGATATTGATGATATTGATGCTAGTGACGATAT
	F	35	21548	35	21597	-3	LSC	rpoC2-rpoC1	rpoC2-rpoC1	ATATTCCGCTGAGTAGAATTTGACAATGAGTTTGA
	F	35	45458	35	95851	-3	LSC/IRb	ycf3	ndhB intron	AACCGTACATGAGATTTTCATCTCATACGGCTCCT
	F	30	9213	30	37198	-2	LSC	psbI-trnS-GCU	psbC-trnS-UGA	AAAACGGAAAGAGAGGGATTCGAACCCTCG
	F	31	108380	31	132416	-3	IRb/IRa	rrn5-trnR-ACG	trnR-ACG-rrn5	TTATTTCTTTTTCAATATGAAAAAGAAATAA
	F	30	40410	30	42634	-3	LSC	psaB	psaA	TGCAATAGCTAAATGATGATGAGCCATATC
	F	30	89785	30	89827	-3	LSC	ycf2	ycf2	TTTCTTTTTGTCCAAGTCACTTCTTTTTTT
	F	30	90955	30	90970	-3	LSC	ycf2	ycf2	CCTATTACCGATACACCTATTGCCGATACA
	P	41	122169	41	141868	-2	SSC/IRa	ndhA intron	ycf15-rps12	TACAGAACCGTACATGAGATTGTCACCTCATACGGCTCCTC
	P	39	45455	39	141868	-2	LSC/IRa	ycf3 intron	ycf15-rps12	CAGAACCGTACATGAGATTTTCATCTCATACGGCTCCTC
	P	31	31795	31	32316	0	LSC	psbM-trnD-GUC	trnE-UUC-trnT-GGU	AAGATGATTGATGTACTTATTGAATCTGTCG
	P	34	108027	34	132734	-1	IRb	rrn4.5-rrn5	rrn5-rrn4.5	CATTGTTCAACTCTTTGACAACACGAAAAAACCA
	P	34	108059	34	132766	-1	IRb	rrn4.5-rrn5	rrn5-rrn4.5	CATTGTTCAACTCTTTGACAACATGAAAAAACCA
	P	30	9216	30	47157	0	LSC	psbI-trnS-GCU	trnS-GGA-rps4	ACGGAAAGAGAGGGATTCGAACCCTCGGTA
	P	33	122177	33	141868	-1	SSC/IRa	ndhA intron	ycf15-rps12	CGTACATGAGATTGTCACCTCATACGGCTCCTC
	P	35	45458	35	144941	-3	LSC/IRa	ycf3 intron	ndhB intron	AACCGTACATGAGATTTTCATCTCATACGGCTCCT
	P	31	66419	31	66452	-2	LSC	psbE-petL	psbE-petL	TCTTTCTTACTTTACTTGTTGCTTGTCAGTG
	P	30	37201	30	47157	-3	LSC	psbC-trnS-UGA	trnS-GGA-rps4	AAGGAGAGAGAGGGATTCGAACCCTCGATA
