# Supplementary material for: Plastomes of eight Ligusticum species: characterization, genome evolution, and phylogenetic relationships
Source: BMC Plant Biol. 2020 Nov 13;20:519. doi: 10.1186/s12870-020-02696-7 (PMC7663912; doi:10.1186/s12870-020-02696-7)
Supplement: Supplementary file 7 — Additional file 7: Table S6. Simple sequence repeats (SSRs) distribution in the eight Ligusticum plastomes. [file 12870_2020_2696_MOESM7_ESM.xlsx]

## Sheet: Sheet1
Table S6 Simple sequence repeats (SSRs) distribution in the eight Ligusticum plastomes.
Species	Motif	SSR size (bp)	Start	End	Region	Annotation
L. capillaceum	(TTTA)3	12	95	106	LSC	trnH-GUG-psbA
	(A)13	13	123	135	LSC	trnH-GUG-psbA
	(AATA)3	12	3832	3843	LSC	trnK-UUU intron
	(TA)5	10	4750	4759	LSC	trnK-UUU-rps16
	(T)10	10	7737	7746	LSC	psbK-psbI
	(T)10	10	8525	8534	LSC	trnS-GCU-trnG-UCC
	(AT)5	10	9478	9487	LSC	trnG-UCC-trnR-UCU
	(AT)5	10	9659	9668	LSC	trnR-UCU-atpA
	(A)11	11	11302	11312	LSC	atpA-atpF
	(T)10	10	11852	11861	LSC	atpF intron
	(A)11	11	12614	12624	LSC	atpF-atpH
	(AT)7	14	12674	12687	LSC	atpF-atpH
	(T)11	11	14111	14121	LSC	atpH-atpI
	(T)11	11	18210	18220	LSC	rpoC2
	(AT)5	10	19574	19583	LSC	rpoC2
	(AAAT)3	12	22417	22428	LSC	rpoC1 intron
	(T)12	12	25958	25969	LSC	rpoB
	(AGATAT)3	18	27193	27210	LSC	rpoB-trnC-GCA
	(T)11	11	29178	29188	LSC	petN-psbM
	(A)12	12	29498	29509	LSC	petN-psbM
	(AT)5	10	29675	29684	LSC	petN-psbM
	(T)10	10	30509	30518	LSC	psbM-trnD-GUC
	(AT)5	10	31282	31291	LSC	trnE-UUC-trnT-GGU
	(TTA)4	12	31603	31614	LSC	trnE-UUC-trnT-GGU
	(T)12	12	32241	32252	LSC	trnT-GGU-psbD
	(A)12	12	32789	32800	LSC	trnT-GGU-psbD
	(A)10	10	36651	36660	LSC	psbZ-trnG-GCC
	(A)11	11	37036	37046	LSC	trnG-GCC-trnfM-CAU
	(TTTTA)3	15	37327	37341	LSC	trnfM-CAU-rps14
	(ATTT)3	12	42374	42385	LSC	psaA-ycf3
	(A)10	10	42931	42940	LSC	psaA-ycf3
	(A)12	12	45135	45146	LSC	ycf3-trnS-GGA
	(AT)5	10	49753	49762	LSC	ndhJ
	(TA)5	10	51401	51410	LSC	ndhC-trnV-UAC
	(T)10	10	53148	53157	LSC	trnM-CAU-atpE
	(AATCA)3	15	53207	53221	LSC	trnM-CAU-atpE
	(T)10	19	55111	55120	LSC	atpB
	(ATA)4	12	55165	55176	LSC	atpB-rbcL
	(T)10	10	55199	55208	LSC	atpB-rbcL
	(A)11	11	55697	55707	LSC	atpB-rbcL
	(TAATAT)3	18	59834	59851	LSC	accD-psaI
	(T)11	11	60030	60040	LSC	psaI-ycf4
	(TA)5	10	63629	63638	LSC	petA-psbJ
	(TA)5	10	63640	63649	LSC	petA-psbJ
	(TA)6	12	66503	66514	LSC	trnW-CCA-trnP-UGG
	(AT)7	14	66518	66531	LSC	trnW-CCA-trnP-UGG
	(TCCT)3	12	67557	67568	LSC	psaJ-rpl33
	(T)12	12	70552	70563	LSC	clpP intron
	(A)10	10	71371	71380	LSC	clpP intron
	(T)12	12	72119	72130	LSC	clpP-psbB
	(AT)5	10	77194	77203	LSC	petD intron
	(AT)5	10	84000	84009	LSC	rpl22-rps19
	(T)13	13	84320	84332	LSC	rps19-rpl2
	(AT)5	10	88307	88316	LSC	ycf2
	(A)10	10	93023	93032	IRb	ycf2-trnL-CAA
	(G)10	10	93616	93625	IRb	ycf2-trnL-CAA
	(C)11	11	93652	93662	IRb	ycf2-trnL-CAA
	(T)17	17	98660	98676	IRb	rps12-ycf15
	(G)11	11	103905	103915	IRb	trnA-UGC intron
	(AGGT)3	12	106002	106013	IRb	rrn23
	(A)10	10	110580	110589	IRb	ycf1
	(TA)9	18	114205	114222	SSC	ndhF-rpl32
	(AT)8	16	114874	114889	SSC	rpl32-trnL-UAG
	(TCTT)3	12	115891	115902	SSC	ccsA
	(A)14	14	115937	115950	SSC	ccsA
	(A)10	10	119450	119459	SSC	ndhE-ndhG
	(TA)5	10	120057	120066	SSC	ndhG-ndhI
	(CAAT)3	12	120319	120330	SSC	ndhG-ndhI
	(TA)5	10	126616	126625	SSC	ycf1
	(T)10	10	127825	127834	SSC	ycf1
	(T)10	10	129127	129136	IRa	ycf1
	(CTAC)3	12	133701	133712	IRa	rrn23
	(C)11	11	135801	135811	IRa	trnA-UGC intron
	(A)17	17	141040	141056	IRa	ycf15-rps12
	(G)11	11	146054	146064	IRa	trnL-CAA-trnH-GUG
	(C)10	10	146091	146100	IRa	trnL-CAA-trnH-GUG
	(T)10	10	146684	146693	IRa	trnL-CAA-trnH-GUG
L. delavayi	(TAAA)3	12	150	161	LSC	trnH-GUG-psbA
	(A)12	12	1485	1496	LSC	psbA-trnK-UUU
	(AT)5	10	4511	4520	LSC	trnK-UUU-rps16
	(T)10	10	8101	8110	LSC	psbK-psbI
	(G)10	10	8762	8771	LSC	trnS-GCU-trnG-UCC
	(T)18	18	8866	8883	LSC	trnS-GCU-trnG-UCC
	(TA)6	12	9814	9825	LSC	trnG-UCC-trnR-UCU
	(TA)7	14	9981	9994	LSC	trnR-UCU-atpA
	(A)11	11	11638	11648	LSC	atpA-atpF
	(T)10	10	16493	16502	LSC	rps2-rpoC2
	(T)14	14	18722	18735	LSC	rpoC2
	(AT)5	10	20089	20098	LSC	rpoC2
	(A)10	10	22911	22920	LSC	rpoC1 intron
	(T)12	12	26456	26467	LSC	rpoB
	(A)10	10	31767	31776	LSC	trnE-UUC-trnT-GGU
	(T)13	13	32514	32526	LSC	trnT-GGU-psbD
	(A)10	10	37118	37127	LSC	psbZ-trnG-GCC
	(ATTT)3	12	42817	42828	LSC	psaA-ycf3
	(A)12	12	45618	45629	LSC	ycf3-trnS-GGA
	(A)12	12	45773	45780	LSC	ycf3-trnS-GGA
	(TA)7	14	45865	45878	LSC	ycf3-trnS-GGA
	(AAT)4	12	48176	48187	LSC	trnT-UGU-trnL-UAA
	(GGGAAT)3	18	49470	49487	LSC	trnL-UAA-trnF-GAA
	(AT)5	10	50287	50296	LSC	ndhJ
	(T)10	10	55635	55644	LSC	atpB
	(ATA)4	12	55690	55700	LSC	atpB-rbcL
	(A)15	15	56204	56218	LSC	atpB-rbcL
	(TTAG)3	12	58333	58344	LSC	rbcL-accD
	(TTC)4	12	68565	68576	LSC	psaJ-rpl33
	(A)11	11	71222	71232	LSC	clpP intron
	(TA)5	10	71411	71420	LSC	clpP intron
	(A)10	10	72296	72305	LSC	clpP intron
	(T)10	10	72511	72520	LSC	clpP intron
	(T)11	11	73041	73051	LSC	clpP-psbB
	(T)10	10	75005	75014	LSC	psbB-psbT
	(G)12	12	76677	76688	LSC	petB intron
	(T)18	18	79160	79177	LSC	rpoA
	(CATTCC)3	18	79380	79397	LSC	rpoA
	(T)10	10	83618	83627	LSC	rpl16-rps3
	(AT)5	10	84737	84746	LSC	rpl22
	(AT)5	10	84839	84848	LSC	rpl22-rps19
	(T)11	11	85161	85171	LSC	rps19-rpl2
	(G)10	10	94020	94029	IRb	ycf2-trnL-CAA
	(T)11	11	99141	99151	IRb	rps12-ycf15
	(T)11	11	103116	103126	IRb	trnI-GAU intron
	(AGGT)3	12	106404	106415	IRb	rrn23
	(T)12	12	108540	108551	IRb	trnR-ACG-trnN-GUU
	(A)13	13	114275	114287	SSC	ndhF-rpl32
	(TA)6	12	114863	114874	SSC	ndhF-rpl32
	(TA)5	10	114944	114953	SSC	ndhF-rpl32
	(TA)6	12	115521	115532	SSC	rpl32-trnL-UAG
	(AT)5	10	115571	115580	SSC	rpl32-trnL-UAG
	(T)16	16	115661	115676	SSC	rpl32-trnL-UAG
	(A)15	15	115922	115936	SSC	rpl32-trnL-UAG
	(AT)5	10	120125	120134	SSC	ndhE-ndhG
	(TA)5	10	120746	120755	SSC	ndhG-ndhI
	(TA)6	12	120932	120943	SSC	ndhG-ndhI
	(CAAT)3	12	120996	121007	SSC	ndhG-ndhI
	(T)11	11	125978	125988	SSC	ycf1
	(T)18	18	127875	127892	SSC	ycf1
	(A)11	11	128089	128099	SSC	ycf1
	(T)11	11	128541	128551	SSC	ycf1
	(A)12	12	132139	132150	IRa	trnN-GUU-trnR-ACG
	(CTAC)3	12	134273	134284	IRa	rrn23
	(A)11	11	137564	137574	IRa	trnI-GAU intron
	(A)11	11	141539	141549	IRa	ycf15-rps12
	(C)10	10	146661	146670	IRa	trnL-CAA-ycf2
	(A)11	11	155519	155529	IRa	rpl2-trnH-GUG
L. hispidum	(A)10	10	1788	1797	LSC	trnK-UUU intron
	(AATA)3	12	3864	3875	LSC	trnK-UUU intron
	(TA)5	10	4804	4813	LSC	trnK-UUU-rps16
	(G)12	12	8025	8036	LSC	trnS-GCU-trnG-UCC
	(T)11	11	8162	8172	LSC	trnS-GCU-trnG-UCC
	(AT)5	10	9274	9283	LSC	trnR-UCU-atpA
	(A)10	10	10916	10925	LSC	atpA-atpF
	(A)11	11	12226	12236	LSC	atpF-atpH
	(AT)5	10	12285	12294	LSC	atpF-atpH
	(T)11	11	13707	13717	LSC	atpH-atpI
	(A)14	14	15614	15627	LSC	rps2-rpoC2
	(T)11	11	17853	17863	LSC	rpoC2
	(AT)5	10	19217	19226	LSC	rpoC2
	(T)12	12	25599	25610	LSC	rpoB
	(AGATAT)3	18	26834	26851	LSC	rpoB-trnC-GCA
	(TAA)4	12	28130	28141	LSC	trnC-GCA-petN
	(AT)5	10	29380	29389	LSC	petN-psbM
	(AT)5	10	31140	31149	LSC	trnE-UUC-trnT-GGU
	(A)12	12	32645	32656	LSC	trnT-GGU-psbD
	(A)13	13	36908	36920	LSC	trnG-GCC-trnfM-CAU
	(TTTTA)3	15	37200	37214	LSC	trnfM-CAU-rps14
	(ATTT)3	12	42247	42258	LSC	psaA-ycf3
	(A)10	10	42804	42813	LSC	psaA-ycf3
	(A)15	15	44994	45008	LSC	ycf3-trnS-GGA
	(AAAT)3	12	45010	45021	LSC	ycf3-trnS-GGA
	(AT)5	10	49654	49663	LSC	ndhJ
	(T)10	10	50599	50608	LSC	ndhK-ndhC
	(TA)5	10	51314	51323	LSC	ndhC-trnV-UAC
	(T)10	10	52056	52065	LSC	ndhC-trnV-UAC
	(T)14	14	53065	53078	LSC	trnM-CAU-atpE
	(AATCA)3	15	53128	53142	LSC	trnM-CAU-atpE
	(T)10	10	55032	55041	LSC	atpB
	(ATA)4	12	55086	55097	LSC	atpB-rbcL
	(T)10	10	55119	55128	LSC	atpB-rbcL
	(A)10	10	55601	55610	LSC	atpB-rbcL
	(ATTA)3	12	59729	59740	LSC	accD-psaI
	(TA)10	20	66408	66427	LSC	trnW-CCA-trnP-UGG
	(A)10	10	67198	67207	LSC	psaJ-rpl33
	(TCCT)3	12	67465	67476	LSC	psaJ-rpl33
	(A)13	13	71271	71283	LSC	clpP intron
	(T)11	11	72022	72032	LSC	clpP-psbB
	(AT)5	10	77096	77105	LSC	petD intron
	(T)10	10	80548	80557	LSC	rps8-rpl14
	(T)11	11	82531	82541	LSC	rpl16 intron
	(AT)5	10	83909	83918	LSC	rpl22-rps19
	(T)10	10	84229	84238	LSC	rps19-rpl2
	(A)10	10	92956	92965	IRb	ycf2-trnL-CAA
	(T)16	16	98620	98635	IRb	rps12-ycf15
	(G)13	13	103833	103845	IRb	trnA-UGC intron
	(AGGT)3	12	105932	105943	IRb	rrn23
	(A)10	10	110510	110519	IRb	ycf1
	(TA)7	14	111016	111029	SSC	ycf1
	(TA)6	12	111045	111056	SSC	ycf1(ndhF)
	(TA)5	10	114167	114176	SSC	ndhF-rpl32
	(TA)9	18	114205	114221	SSC	ndhF-rpl32
	(AT)6	12	114862	114873	SSC	rpl32-trnL-UAG
	(TCTT)3	12	115882	115893	SSC	ccsA
	(A)14	14	115946	115959	SSC	ccsA
	(A)16	16	119464	119479	SSC	ndhE-ndhG
	(TA)5	10	120077	120086	SSC	ndhG-ndhI
	(CAAT)3	12	120340	120351	SSC	ndhG-ndhI
	(TA)5	10	126632	126641	SSC	ycf1
	(T)10	10	127823	127832	SSC	ycf1
	(T)10	10	129125	129134	IRa	ycf1
	(CTAC)3	12	133699	133710	IRa	rrn23
	(C)13	13	135799	135811	IRa	trnA-UGC intron
	(A)16	16	141009	141024	IRa	ycf15-rps12
	(T)10	10	146679	146688	IRa	trnL-CAA-trnH-GUG
L. involucratum	(TTA)4	12	100	111	LSC	trnH-GUG-psbA
	(AATA)3	12	3844	3855	LSC	trnK-UUU intron
	(TA)5	10	4770	4779	LSC	trnK-UUU-rps16
	(G)13	13	7987	7999	LSC	trnS-GCU-trnG-UCC
	(T)12	12	8125	8136	LSC	trnS-GCU-trnG-UCC
	(AT)5	10	9238	9247	LSC	trnR-UCU-atpA
	(A)10	10	10880	10889	LSC	atpA-atpF
	(A)13	13	12190	12202	LSC	atpF-atpH
	(AT)5	10	12246	12255	LSC	atpF-atpH
	(T)11	11	13698	13708	LSC	atpH-atpI
	(A)15	15	15582	15596	LSC	rps2-rpoC2
	(T)11	11	17805	17815	LSC	rpoC2
	(AT)5	10	19169	19178	LSC	rpoC2
	(C)10	10	21905	21914	LSC	rpoC1 intron
	(T)10	10	21996	22005	LSC	rpoC1 intron
	(AAAT)3	12	22023	22034	LSC	rpoC1 intron
	(T)12	12	25577	25588	LSC	rpoB
	(AGATAT)3	18	26819	26836	LSC	rpoB-trnC-GCA
	(ATATAC)3	18	27829	27846	LSC	trnC-GCA-petN
	(TAA)4	12	28110	28121	LSC	trnC-GCA-petN
	(A)10	10	29177	29186	LSC	petN-psbM
	(AT)5	10	29342	29351	LSC	petN-psbM
	(AT)5	10	31010	31019	LSC	trnE-UUC-trnT-GGU
	(A)11	11	32506	32516	LSC	trnT-GGU-psbD
	(A)10	10	36411	36420	LSC	psbZ-trnG-GCC
	(TTTTA)3	15	37082	37096	LSC	trnfM-CAU-rps14
	(ATTT)3	12	42129	42140	LSC	psaA-ycf3
	(A)14	14	42686	42699	LSC	psaA-ycf3
	(A)10	10	43993	44002	LSC	ycf3 intron
	(T)10	10	44516	44525	LSC	ycf3 intron
	(A)13	13	44894	44906	LSC	ycf3-trnS-GGA
	(AAAT)3	12	44908	44919	LSC	ycf3-trnS-GGA
	(AT)5	10	49541	49550	LSC	ndhJ
	(T)10	10	50486	50495	LSC	ndhK-ndhC
	(TA)5	10	51201	51210	LSC	ndhC-trnV-UAC
	(T)10	10	51949	51958	LSC	ndhC-trnV-UAC
	(T)10	10	52958	52967	LSC	trnM-CAU-atpE
	(AATCA)3	15	53017	53031	LSC	trnM-CAU-atpE
	(T)10	10	54921	54930	LSC	atpB
	(ATA)4	12	54975	54986	LSC	atpB-rbcL
	(T)10	10	55008	55017	LSC	atpB-rbcL
	(T)10	10	57268	57277	LSC	rbcL-accD
	(AAAT)3	12	57682	57693	LSC	rbcL-accD
	(T)10	10	59869	59878	LSC	psaI-ycf4
	(AT)6	12	66338	66349	LSC	trnW-CCA-trnP-UGG
	(TA)6	12	66380	66391	LSC	trnW-CCA-trnP-UGG
	(TA)5	10	66403	66412	LSC	trnW-CCA-trnP-UGG
	(TCCT)3	12	67449	67460	LSC	psaJ-rpl33
	(T)10	10	70443	70452	LSC	clpP intron
	(A)10	10	71083	71092	LSC	clpP intron
	(T)12	12	72005	72016	LSC	clpP-psbB
	(T)10	10	74812	74821	LSC	psbH-petB
	(AT)5	10	77061	77070	LSC	petD intron
	(T)10	10	80513	80522	LSC	rps8-rpl14
	(A)10	10	81080	81089	LSC	rpl14-rpl16
	(T)10	10	82490	82499	LSC	rpl16 intron
	(AT)5	10	83867	83876	LSC	rpl22-rps19
	(T)10	10	84187	84196	LSC	rps19-rpl2
	(A)10	10	92924	92933	IRb	ycf2-trnL-CAA
	(T)16	16	98575	98590	IRb	rps12-ycf15
	(G)10	10	103815	103824	IRb	trnA-UGC intron
	(AGGT)3	12	105911	105922	IRb	rrn23
	(A)10	10	110489	110498	IRb	ycf1
	(TA)8	16	110995	111010	SSC	ycf1(ndhF)
	(AT)6	12	111013	111024	SSC	ycf1(ndhF)
	(TA)7	14	114137	114150	SSC	ndhF-rpl32
	(AT)6	12	114783	114794	SSC	rpl32-trnL-UAG
	(TCTT)3	12	115795	115806	SSC	trnL-UAG-ccsA
	(A)13	13	115841	115853	SSC	ccsA
	(A)13	13	119352	119364	SSC	ndhE-ndhG
	(TA)5	10	119962	119971	SSC	ndhG-ndhI
	(CAAT)3	12	120225	120236	SSC	ndhG-ndhI
	(TA)5	10	126535	126544	SSC	ycf1
	(T)10	10	127735	127744	SSC	ycf1
	(T)10	10	129037	129046	IRa	ycf1
	(CTAC)3	12	133611	133622	IRa	rrn23
	(C)10	10	135711	135720	IRa	trnA-UGC intron
	(A)16	16	140945	140960	IRa	ycf15-rps12
	(T)10	10	146602	146611	IRa	trnL-CAA-trnH-GUG
L. likiangense	(TTTA)3	12	90	101	LSC	trnH-GUG-psbA
	TTTA)3	12	103	114	LSC	trnH-GUG-psbA
	(TTA)4	12	112	123	LSC	trnH-GUG-psbA
	(A)10	10	147	156	LSC	trnH-GUG-psbA
	(AATA)3	12	3814	3825	LSC	trnK-UUU intron
	(TA)5	10	4740	4749	LSC	trnK-UUU-rps16
	(T)10	10	8041	8050	LSC	psbK-psbI
	(T)10	10	8835	8844	LSC	trnS-GCU-trnG-UCC
	(AT)5	10	9939	9948	LSC	trnR-UCU-atpA
	(A)10	10	12891	12900	LSC	atpF-atpH
	(AT)7	14	12950	12962	LSC	atpF-atpH
	(T)10	10	14388	14397	LSC	atpH-atpI
	(A)15	15	16273	16287	LSC	rps2-rpoC2
	(T)11	11	18496	18506	LSC	rpoC2
	(AT)5	10	19860	19869	LSC	rpoC2
	(AAAT)3	12	22693	22704	LSC	rpoC1 intron
	(T)12	12	26233	26244	LSC	rpoB
	(AGATAT)3	18	27451	27468	LSC	rpoB-trnC-GCA
	(T)10	10	29449	29458	LSC	petN-psbM
	(A)13	13	29770	29782	LSC	petN-psbM
	(AT)5	10	30022	30031	LSC	petN-psbM
	(T)10	10	30856	30865	LSC	psbM-trnD-GUC
	(AT)5	10	31622	31631	LSC	trnE-UUC-trnT-GGU
	(TTA)4	12	31943	31954	LSC	trnE-UUC-trnT-GGU
	(T)10	10	32581	32590	LSC	trnT-GGU-psbD
	(A)12	12	33128	33139	LSC	trnT-GGU-psbD
	(A)10	10	37004	37013	LSC	psbZ-trnG-GCC
	(TTTTA)3	15	37675	37689	LSC	trnfM-CAU-rps14
	(ATTT)3	12	42722	42733	LSC	psaA-ycf3
	(A)12	12	43279	43290	LSC	psaA-ycf3
	(A)14	14	45476	45489	LSC	ycf3-trnS-GGA
	(AT)5	10	50132	50141	LSC	ndhJ
	(T)10	10	51077	51086	LSC	ndhK-ndhC
	(TA)6	12	51792	51803	LSC	ndhC-trnV-UAC
	(AATCA)3	15	53599	53613	LSC	trnM-CAU-atpE
	(T)10	10	55503	55512	LSC	atpB
	(ATA)4	12	55557	55568	LSC	atpB-rbcL
	(A)11	11	56088	56098	LSC	atpB-rbcL
	(T)11	11	60415	60425	LSC	psaI-ycf4
	(TA)5	10	64015	64024	LSC	petA-psbJ
	(TA)5	10	64026	64035	LSC	petA-psbJ
	(TA)5	10	64037	64046	LSC	petA-psbJ
	(TA)7	14	66903	66916	LSC	trnW-CCA-trnP-UGG
	(TCCT)3	12	67951	67962	LSC	psaJ-rpl33
	(T)10	10	70968	70977	LSC	clpP intron
	(A)11	11	71609	71619	LSC	clpP intron
	(A)10	10	71784	71793	LSC	clpP intron
	(T)12	12	72532	72543	LSC	clpP-psbB
	(AT)5	10	77594	77603	LSC	petD intron
	(T)10	10	81048	81057	LSC	rps8-rpl14
	(A)11	11	81615	81625	LSC	rpl14-rpl16
	(T)10	10	83027	83036	LSC	rpl16 intron
	(AT)5	10	84404	84413	LSC	rpl22-rps19
	(T)13	13	84724	84736	LSC	rps19-rpl2
	(ATTT)4	16	88036	88051	LSC	ycf2
	(A)10	10	93421	93430	IRb	ycf2-trnL-CAA
	(G)10	10	94014	94023	IRb	ycf2-trnL-CAA
	(C)10	10	94050	94059	IRb	ycf2-trnL-CAA
	(T)10	10	99057	99066	IRb	rps12-ycf15
	(G)10	10	104300	104309	IRb	trnA-UGC intron
	(AGGT)3	12	106387	106398	IRb	rrn23
	(A)10	10	110965	110974	IRb	ycf1
	(TA)6	12	114597	114608	SSC	ndhF-rpl32
	(AT)6	12	115254	115265	SSC	rpl32-trnL-UAG
	(TA)6	12	115283	115294	SSC	rpl32-trnL-UAG
	(TCTT)3	12	116304	116315	SSC	ccsA
	(A)14	14	116350	116363	SSC	ccsA
	(A)13	13	119862	119874	SSC	ndhE-ndhG
	(TA)5	10	120472	120481	SSC	ndhG-ndhI
	(CAAT)3	12	120739	120750	SSC	ndhG-ndhI
	(TA)5	10	127035	127044	SSC	ycf1
	(T)11	11	128226	128236	SSC	ycf1
	(T)10	10	129528	129537	IRa	ycf1
	(CTAC)3	12	134102	134113	IRa	rrn23
	(C)10	10	136193	136202	IRa	trnA-UGC intron
	(A)10	10	141436	141445	IRa	ycf15-rps12
	(G)10	10	146443	146452	IRa	trnL-CAA-trnH-GUG
	(C)10	10	146479	146488	IRa	trnL-CAA-trnH-GUG
	(T)10	10	147072	147081	IRa	trnL-CAA-trnH-GUG
L. pteridophyllum	(AATA)3	12	3896	3907	LSC	trnK-UUU intron
	(A)10	10	4221	4230	LSC	trnK-UUU-rps16
	(T)10	10	7595	7604	LSC	psbK-psbI
	(T)11	11	8393	8403	LSC	trnS-GCU-trnG-UCC
	(AT)5	10	9525	9534	LSC	trnR-UCU-atpA
	(A)11	11	11168	11178	LSC	atpA-atpF
	(T)13	13	11873	11885	LSC	atpF intron
	(AT)9	18	12553	12570	LSC	atpF-atpH
	(AT)6	12	12589	12600	LSC	atpF-atpH
	(AT)6	12	12619	12630	LSC	atpF-atpH
	(ATTAG)3	15	14136	14150	LSC	atpH-atpI
	(T)10	10	15961	15970	LSC	rps2
	(CATTA)3	15	16066	16080	LSC	rps2-rpoC2
	(T)11	11	18194	18204	LSC	rpoC2
	(AT)5	10	19558	19567	LSC	rpoC2
	(AAAT)3	12	22388	22399	LSC	rpoC1 intron
	(T)12	12	25926	25937	LSC	rpoB
	(A)11	11	27664	27674	LSC	rpoB-trnC-GCA
	(T)11	11	32295	32305	LSC	trnT-GGU-psbD
	(A)11	11	32842	32852	LSC	trnT-GGU-psbD
	(TA)5	10	36176	36185	LSC	trnS-UGA-psbZ
	(TTTTA)3	15	37384	37398	LSC	trnfM-CAU-rps14
	(ATTT)3	12	42431	42442	LSC	psaA-ycf3
	(AT)6	12	42952	42963	LSC	psaA-ycf3
	(TATAT)3	15	43508	43522	LSC	ycf3 intron
	(A)11	11	45180	45190	LSC	ycf3-trnS-GGA
	(TA)6	12	45419	45430	LSC	ycf3-trnS-GGA
	(TA)5	10	47001	47010	LSC	rps4-trnT-UGU
	(AT)6	12	47632	47643	LSC	trnT-UGU-trnL-UAA
	(AT)5	10	47663	47672	LSC	trnT-UGU-trnL-UAA
	(TATTT)3	15	47670	47684	LSC	trnT-UGU-trnL-UAA
	(AT)5	10	49819	49828	LSC	ndhJ
	(AATCA)3	15	53286	53300	LSC	trnM-CAU-atpE
	(T)10	10	55182	55191	LSC	atpB
	(ATA)4	12	55236	55247	LSC	atpB-rbcL
	(A)16	16	55767	55782	LSC	atpB-rbcL
	(A)10	10	57828	57837	LSC	rbcL-accD
	(T)11	11	60098	60108	LSC	psaI-ycf4
	(T)11	11	60330	60340	LSC	psaI-ycf4
	(TA)5	10	64127	64136	LSC	petA-psbJ
	(AT)7	14	64152	64165	LSC	petA-psbJ
	(A)11	11	65835	65845	LSC	psbE-petL
	(TA)5	10	67067	67076	LSC	trnW-CCA-trnP-UGG
	(TCCT)3	12	68103	68114	LSC	psaJ-rpl33
	(A)10	10	70804	70813	LSC	clpP intron
	(T)11	11	71102	71112	LSC	clpP intron
	(A)11	11	71746	71756	LSC	clpP intron
	(T)11	11	72660	72670	LSC	clpP-psbB
	(T)12	12	83167	83178	LSC	rpl16 intron
	(AT)5	10	84516	84525	LSC	rpl22-rps19
	(T)16	16	84836	84851	LSC	rps19-rpl2
	(G)15	15	93488	93502	IRb	ycf2-trnL-CAA
	(T)16	16	98544	98559	IRb	rps12-ycf15
	(T)11	11	102531	102541	IRb	trnI-GAU intron
	(G)12	12	103773	103784	IRb	trnA-UGC intron
	(AGGT)3	12	105862	105873	IRb	rrn23
	(A)10	10	110340	110349	IRb	ycf1
	(TAAAA)3	15	113606	113620	SSC	ndhF-rpl32
	(TA)8	16	113910	113925	SSC	ndhF-rpl32
	(T)10	10	113926	113935	SSC	ndhF-rpl32
	(TA)5	10	114528	114537	SSC	rpl32-trnL-UAG
	(AT)7	14	114547	114560	SSC	rpl32-trnL-UAG
	(AT)5	10	114563	114572	SSC	rpl32-trnL-UAG
	(TCTT)3	12	115520	115531	SSC	ccsA
	(A)13	13	115567	115579	SSC	ccsA
	(TA)5	10	119679	119688	SSC	ndhG-ndhI
	(CAAT)3	12	119940	119951	SSC	ndhG-ndhI
	(A)10	10	122756	122765	SSC	ndhA
	(TA)5	10	126206	126215	SSC	ycf1
	(T)10	10	127391	127400	SSC	ycf1
	(T)10	10	128693	128702	IRa	ycf1
	(CTAC)3	12	133167	133178	IRa	rrn23
	(C)12	12	135258	135269	IRa	trnA-UGC intron
	(A)11	11	136501	136511	IRa	trnI-GAU intron
	(A)16	16	140483	140498	IRa	ycf15-rps12
	(C)15	15	145540	145554	IRa	trnL-CAA-trnH-GUG
L. scapiforme	(TTA)4	12	104	115	LSC	trnH-GUG-psbA
	(A)10	10	1508	1517	LSC	psbA-trnK-UUU
	(AATA)3	12	3838	3849	LSC	trnK-UUU intron
	(TA)5	10	4756	4765	LSC	trnK-UUU-rps16
	(T)10	10	8022	8031	LSC	psbK-psbI
	(A)10	10	8535	8544	LSC	trnS-GCU-trnG-UCC
	(T)11	11	8803	8813	LSC	trnS-GCU-trnG-UCC
	(T)10	10	9268	9277	LSC	trnG-UCC intron
	(AT)5	10	9740	9749	LSC	trnG-UCC-trnR-UCU
	(TA)6	12	9754	9765	LSC	trnG-UCC-trnR-UCU
	(AT)5	10	9925	9934	LSC	trnR-UCU-atpA
	(A)12	12	11567	11578	LSC	atpA-atpF
	(A)11	11	12879	12889	LSC	atpF-atpH
	(AT)7	14	12939	12952	LSC	atpF-atpH
	(T)11	11	18471	18481	LSC	rpoC2
	(AT)5	10	19835	19844	LSC	rpoC2
	(C)10	10	22563	22572	LSC	rpoC1 intron
	(AAAT)3	12	22677	22688	LSC	rpoC1 intron
	(T)12	12	26218	26229	LSC	rpoB
	(T)10	10	29460	29469	LSC	petN-psbM
	(A)13	13	29781	29793	LSC	petN-psbM
	(AT)5	10	29954	29963	LSC	petN-psbM
	(AT)8	16	31562	31577	LSC	trnE-UUC-trnT-GGU
	(TTA)4	12	31889	31900	LSC	trnE-UUC-trnT-GGU
	(T)10	10	32527	32536	LSC	trnT-GGU-psbD
	(A)13	13	33097	33109	LSC	trnT-GGU-psbD
	(A)10	10	36961	36970	LSC	psbZ-trnG-GCC
	(TTTTA)3	15	37633	37647	LSC	trnfM-CAU-rps14
	(ATTT)3	12	42680	42691	LSC	psaA-ycf3
	(A)11	11	43237	43247	LSC	psaA-ycf3
	(TAAA)4	16	43743	43758	LSC	ycf3 intron
	(T)10	10	45057	45066	LSC	ycf3 intron
	(A)12	12	45435	45446	LSC	ycf3-trnS-GGA
	(AT)5	10	46216	46225	LSC	trnS-GGA-rps4
	(TA)8	16	47715	47730	LSC	trnT-UGU-trnL-UAA
	(AT)5	10	50096	50105	LSC	ndhJ
	(TA)5	10	51755	51764	LSC	ndhC-trnV-UAC
	(T)10	10	52494	52503	LSC	ndhC-trnV-UAC
	(AATCA)3	15	53561	53575	LSC	trnM-CAU-atpE
	(T)10	10	55465	55474	LSC	atpB
	(ATA)4	12	55519	55530	LSC	atpB-rbcL
	(T)10	10	55553	55562	LSC	atpB-rbcL
	(A)13	13	56051	56063	LSC	atpB-rbcL
	(AATT)3	12	57931	57942	LSC	rbcL-accD
	(T)10	10	60377	60386	LSC	psaI-ycf4
	(TA)5	10	63975	63984	LSC	petA-psbJ
	(TA)5	10	63986	63995	LSC	petA-psbJ
	(AT)6	12	66836	66847	LSC	trnW-CCA-trnP-UGG
	(TCCT)3	12	67881	67892	LSC	psaJ-rpl33
	(T)11	11	70875	70885	LSC	clpP intron
	(A)10	10	71691	71700	LSC	clpP intron
	(T)13	13	72439	72451	LSC	clpP-psbB
	(AT)5	10	77497	77506	LSC	petD intron
	(A)10	10	81517	81526	LSC	rpl14-rpl16
	(T)10	10	82928	82937	LSC	rpl16 intron
	(AT)5	10	84305	84314	LSC	rpl22-rps19
	(T)15	15	84625	84639	LSC	rps19-rpl2
	(AT)5	10	88614	88623	LSC	ycf2
	(A)10	10	93339	93348	IRb	ycf2-trnL-CAA
	(G)10	10	93932	93941	IRb	ycf2-trnL-CAA
	(C)10	10	93968	93977	IRb	ycf2-trnL-CAA
	(T)12	12	98986	98997	IRb	rps12-ycf15
	(AGGT)3	12	106294	106305	IRb	rrn23
	(A)10	10	110872	110881	IRb	ycf1
	(A)10	10	111370	111379	SSC	ycf1
	(TA)6	12	114526	114537	SSC	ndhF-rpl32
	(AT)9	18	115170	115187	SSC	rpl32-trnL-UAG
	(TA)5	10	115196	115205	SSC	rpl32-trnL-UAG
	(TA)6	12	115215	115226	SSC	rpl32-trnL-UAG
	(TCTT)3	12	116229	116240	SSC	ccsA
	(A)14	14	116275	116288	SSC	ccsA
	(A)10	10	119788	119797	SSC	ndhE-ndhG
	(TA)5	10	120395	120404	SSC	ndhG-ndhI
	(CAAT)3	12	120657	120668	SSC	ndhG-ndhI
	(TA)5	10	126951	126960	SSC	ycf1
	(T)10	10	128142	128151	SSC	ycf1
	(T)10	10	129441	129450	IRa	ycf1
	(CTAC)3	12	134015	134026	IRa	rrn23
	(A)12	12	141325	141336	IRa	ycf15-rps12
	(G)10	10	146345	146354	IRa	trnL-CAA-trnH-GUG
	(C)10	10	146381	146390	IRa	trnL-CAA-trnH-GUG
	(T)10	10	146974	146983	IRa	trnL-CAA-trnH-GUG
L. thomsonii	(T)10	10	322	331	LSC	trnL-CAA-trnH-GUG
	(TTTA)3	12	970	981	LSC	trnH-GUG-psbA
	(A)10	10	2629	2638	LSC	trnK-UUU intron
	(AATA)4	16	4713	4728	LSC	trnK-UUU intron
	(A)10	10	5057	5066	LSC	trnK-UUU-rps16
	(TA)5	10	5646	5655	LSC	trnK-UUU-rps16
	(T)11	11	8928	8938	LSC	psbK-psbI
	(T)13	13	9725	9737	LSC	trnS-GCU-trnG-UCC
	(AT)5	10	10667	10676	LSC	trnG-UCC-trnR-UCU
	(AT)5	10	10855	10864	LSC	trnR-UCU-atpA
	(AT)11	22	13864	13874	LSC	atpF-atpH
	(TTTA)4	16	13947	13962	LSC	atpF-atpH
	(A)14	14	17188	17201	LSC	rps2-rpoC2
	(T)11	11	19410	19420	LSC	rpoC2
	(AT)5	10	20774	20783	LSC	rpoC2
	(AAAT)3	12	23600	23611	LSC	rpoC1 intron
	(T)12	12	27141	27152	LSC	rpoB
	(A)11	11	28158	28168	LSC	rpoB-trnC-GCA
	(AT)5	10	30859	30868	LSC	petN-psbM
	(T)12	12	32820	32831	LSC	trnE-UUC-trnT-GGU
	(T)12	12	33523	33534	LSC	trnT-GGU-psbD
	(A)17	17	34071	34087	LSC	trnT-GGU-psbD
	(A)10	10	37941	37950	LSC	psbZ-trnG-GCC
	(TTTTA)3	15	38603	38617	LSC	trnfM-CAU-rps14
	(ATTT)3	12	43650	43661	LSC	psaA-ycf3
	(A)10	10	44190	44199	LSC	psaA-ycf3
	(A)14	14	44229	44242	LSC	psaA-ycf3
	(T)12	12	46045	46056	LSC	ycf3 intron
	(A)12	12	46426	46437	LSC	ycf3-trnS-GGA
	(AT)5	10	51057	51066	LSC	ndhJ
	(TAAT)3	12	52887	52898	LSC	ndhC-trnV-UAC
	(T)10	10	53408	53417	LSC	ndhC-trnV-UAC
	(T)10	10	56373	56382	LSC	atpB
	(ATA)4	12	56427	56438	LSC	atpB-rbcL
	(T)10	10	56461	56470	LSC	atpB-rbcL
	(T)10	10	58759	58768	LSC	rbcL-accD
	(T)11	11	61320	61330	LSC	psaI-ycf4
	(T)10	10	61570	61579	LSC	psaI-ycf4
	(A)10	10	64954	64963	LSC	petA-psbJ
	(TA)6	12	64976	64987	LSC	petA-psbJ
	(TA)5	10	67839	67848	LSC	trnW-CCA-trnP-UGG
	(TCCT)3	12	68883	68894	LSC	psaJ-rpl33
	(T)10	10	73419	73428	LSC	clpP-psbB
	(AT)5	10	78488	78497	LSC	petD intron
	(A)11	11	82530	82540	LSC	rpl14-rpl16
	(T)10	10	83920	83929	LSC	rpl16 intron
	(AT)5	10	85297	85306	LSC	rpl22-rps19
	(T)14	14	85617	85630	LSC	rps19-rpl2
	(G)10	10	94247	94256	IRb	ycf2-trnL-CAA
	(T)18	18	99297	99314	IRb	rps12-ycf15
	(T)13	13	103287	103299	IRb	trnI-GAU intron
	(G)10	10	104531	104540	IRb	trnA-UGC intron
	(AGGT)3	12	106618	106629	IRb	rrn23
	(A)10	10	111141	111150	IRb	ycf1
	(TA)5	10	114797	114806	IRb	ndhF-rpl32
	(T)10	10	114807	114816	IRb	ndhF-rpl32
	(TA)5	10	115411	115420	IRb	rpl32-trnL-UAG
	(AT)5	10	115441	115450	IRb	rpl32-trnL-UAG
	(AT)6	12	115587	115598	IRb	rpl32-trnL-UAG
	(TCTT)3	12	116455	116466	SSC	ccsA
	(A)13	13	116502	116514	SSC	ccsA
	(A)15	15	120018	120032	SSC	ndhE-ndhG
	(T)10	10	120817	120826	SSC	ndhG-ndhI
	(CAAT)3	12	120889	120900	SSC	ndhG-ndhI
	(TA)5	10	127180	127189	SSC	ycf1
	(T)15	15	127701	127715	SSC	ycf1
	(T)10	10	128374	128383	SSC	ycf1
	(T)11	11	128891	128901	SSC	ycf1
	(T)10	10	129676	129685	IRa	ycf1
	(CTAC)3	12	134195	134206	IRa	rrn23
	(C)10	10	136286	136295	IRa	trnA-UGC intron
	(A)13	13	137527	137539	IRa	trnI-GAU intron
	(A)18	18	141512	141529	IRa	ycf15-rps12
	(C)10	10	146570	146579	IRa	trnL-CAA-trnH-GUG
