# Supplementary material for: Plastomes of eight Ligusticum species: characterization, genome evolution, and phylogenetic relationships
Source: BMC Plant Biol. 2020 Nov 13;20:519. doi: 10.1186/s12870-020-02696-7 (PMC7663912; doi:10.1186/s12870-020-02696-7)
Supplement: Supplementary file 8 — Additional file 8: Table S7. The Indel and SNP in the eight Ligusticum plastomes. [file 12870_2020_2696_MOESM8_ESM.xlsx]

## Sheet: Sheet1
Table S7 The Indel and SNP in the eight Ligusticum plastomes.
Polymorphism Type	Position	Length	Location
SNP	96	1	trnH-GUG-psbA
Indel	106	2	trnH-GUG-psbA
SNP	109	1	trnH-GUG-psbA
Indel	115	3	trnH-GUG-psbA
SNP	116	1	trnH-GUG-psbA
Indel	117	15	trnH-GUG-psbA
Indel	133	5	trnH-GUG-psbA
Indel	151	9	trnH-GUG-psbA
SNP	205	1	trnH-GUG-psbA
SNP	220	1	trnH-GUG-psbA
SNP	246	1	trnH-GUG-psbA
SNP	249	1	trnH-GUG-psbA
SNP	251	1	trnH-GUG-psbA
SNP	272	1	trnH-GUG-psbA
SNP	286	1	trnH-GUG-psbA
SNP	555	1	psbA
SNP	610	1	psbA
SNP	898	1	psbA
SNP	1380	1	psbA-trnK-UUU
Indel	1381	9	psbA-trnK-UUU
SNP	1492	1	psbA-trnK-UUU
SNP	1497	1	psbA-trnK-UUU
SNP	1503	1	psbA-trnK-UUU
SNP	1544	1	psbA-trnK-UUU
Indel	1559	1	psbA-trnK-UUU
Indel	1565	1	psbA-trnK-UUU
Indel	1567	1	psbA-trnK-UUU
Indel	1824	1	trnK-UUU-matK
SNP	1857	1	trnK-UUU-matK
SNP	1988	1	matK
SNP	2168	1	matK
SNP	2277	1	matK
SNP	2491	1	matK
SNP	2524	1	matK
SNP	2561	1	matK
SNP	2680	1	matK
SNP	2793	1	matK
SNP	2826	1	matK
SNP	2838	1	matK
SNP	2945	1	matK
SNP	3425	1	matK
SNP	3439	1	matK
SNP	3561	1	matK
SNP	3583	1	matK
SNP	3821	1	matK-trnK-UUU
SNP	3826	1	matK-trnK-UUU
Indel	3904	8	matK-trnK-UUU
SNP	3975	1	matK-trnK-UUU
Indel	4235	9	trnK-UUU-rps16
SNP	4260	1	trnK-UUU-rps16
Indel	4267	3	trnK-UUU-rps16
Indel	4271	1	trnK-UUU-rps16
Indel	4414	8	trnK-UUU-rps16
Indel	4434	1	trnK-UUU-rps16
Indel	4436	1	trnK-UUU-rps16
SNP	4484	1	trnK-UUU-rps16
SNP	4553	1	trnK-UUU-rps16
SNP	4554	1	trnK-UUU-rps16
Indel	4566	6	trnK-UUU-rps16
SNP	4584	1	trnK-UUU-rps16
SNP	4674	1	trnK-UUU-rps16
SNP	4694	1	trnK-UUU-rps16
SNP	4861	1	trnK-UUU-rps16
SNP	4966	1	trnK-UUU-rps16
Indel	4967	5	trnK-UUU-rps16
SNP	4996	1	trnK-UUU-rps16
SNP	5102	1	rps16
SNP	5109	1	rps16
SNP	5330	1	rps16 intron
SNP	5395	1	rps16 intron
SNP	5424	1	rps16 intron
SNP	5491	1	rps16 intron
Indel	5535	2	rps16 intron
Indel	5539	2	rps16 intron
Indel	5606	1	rps16 intron
Indel	5608	1	rps16 intron
SNP	5670	1	rps16 intron
SNP	5826	1	rps16 intron
SNP	5879	1	rps16 intron
Indel	5970	2	rps16 intron
SNP	6064	1	rps16 intron
Indel	6154	1	rps16-trnQ-UUG
SNP	6228	1	rps16-trnQ-UUG
Indel	6238	14	rps16-trnQ-UUG
SNP	6276	1	rps16-trnQ-UUG
SNP	6302	1	rps16-trnQ-UUG
Indel	6363	5	rps16-trnQ-UUG
Indel	6588	1	rps16-trnQ-UUG
SNP	6649	1	rps16-trnQ-UUG
Indel	6657	4	rps16-trnQ-UUG
Indel	6666	7	rps16-trnQ-UUG
Indel	6753	2	rps16-trnQ-UUG
SNP	6765	1	rps16-trnQ-UUG
Indel	6769	1	rps16-trnQ-UUG
Indel	6769	1	rps16-trnQ-UUG
Indel	6821	9	rps16-trnQ-UUG
Indel	6880	90	rps16-trnQ-UUG
Indel	6971	178	rps16-trnQ-UUG
Indel	7154	20	rps16-trnQ-UUG
Indel	7175	199	rps16-trnQ-UUG
Indel	7378	233	rps16-trnQ-UUG
SNP	7695	1	trnQ-UUG-psbK
Indel	7705	5	trnQ-UUG-psbK
SNP	7719	1	trnQ-UUG-psbK
SNP	7773	1	trnQ-UUG-psbK
Indel	7798	10	trnQ-UUG-psbK
SNP	7844	1	trnQ-UUG-psbK
SNP	7976	1	trnQ-UUG-psbK
SNP	8081	1	psbK
SNP	8110	1	psbK
SNP	8290	1	psbK-psbI
SNP	8437	1	psbK-psbI
SNP	8500	1	psbK-psbI
SNP	8674	1	psbK-psbI
Indel	8676	1	psbK-psbI
Indel	8814	1	psbI-trnS-GCU
SNP	8880	1	psbI-trnS-GCU
SNP	8931	1	psbI-trnS-GCU
Indel	9201	1	trnS-GCU-trnG-UCC
SNP	9208	1	trnS-GCU-trnG-UCC
Indel	9344	5	trnS-GCU-trnG-UCC
Indel	9455	14	trnS-GCU-trnG-UCC
Indel	9486	1	trnS-GCU-trnG-UCC
Indel	9488	1	trnS-GCU-trnG-UCC
SNP	9544	1	trnS-GCU-trnG-UCC
Indel	9779	1	trnG-UCC intron
SNP	9886	1	trnG-UCC intron
SNP	9896	1	trnG-UCC intron
Indel	9958	1	trnG-UCC intron
SNP	9962	1	trnG-UCC intron
Indel	9976	1	trnG-UCC intron
Indel	9979	1	trnG-UCC intron
SNP	9980	1	trnG-UCC intron
SNP	9985	1	trnG-UCC intron
SNP	10251	1	trnG-UCC intron
SNP	10324	1	trnG-UCC intron
Indel	10464	13	trnG-UCC-trnR-UCU
Indel	10505	7	trnG-UCC-trnR-UCU
SNP	10518	1	trnG-UCC-trnR-UCU
Indel	10738	1	trnR-UCU-atpA
SNP	11083	1	atpA
SNP	11443	1	atpA
SNP	11494	1	atpA
SNP	11722	1	atpA
SNP	11941	1	atpA
Indel	12308	1	atpA-atpF
Indel	12313	1	atpA-atpF
SNP	12643	1	atpF
SNP	12649	1	atpF
SNP	12666	1	atpF
Indel	12838	9	atpF intron
Indel	13024	1	atpF intron
SNP	13129	1	atpF intron
SNP	13208	1	atpF intron
SNP	13251	1	atpF intron
SNP	13268	1	atpF intron
SNP	13333	1	atpF intron
SNP	13389	1	atpF intron
SNP	13434	1	atpF intron
SNP	13591	1	atpF
Indel	13682	2	atpF-atpH
SNP	13713	1	atpF-atpH
Indel	13715	3	atpF-atpH
Indel	13737	2	atpF-atpH
Indel	13800	10	atpF-atpH
SNP	13830	1	atpF-atpH
SNP	13836	1	atpF-atpH
Indel	13878	8	atpF-atpH
Indel	13921	1	atpF-atpH
SNP	14440	1	atpH-atpI
Indel	14707	1	atpH-atpI
SNP	14819	1	atpH-atpI
SNP	14868	1	atpH-atpI
SNP	14878	1	atpH-atpI
SNP	14968	1	atpH-atpI
SNP	14993	1	atpH-atpI
SNP	15023	1	atpH-atpI
SNP	15081	1	atpH-atpI
SNP	15221	1	atpH-atpI
SNP	15268	1	atpH-atpI
SNP	15386	4	atpH-atpI
Indel	15442	7	atpH-atpI
Indel	15556	3	atpH-atpI
SNP	15681	1	atpI
SNP	16318	1	atpI-rps2
Indel	16399	6	atpI-rps2
SNP	16419	1	atpI-rps2
Indel	16602	9	rps2
Indel	16612	8	rps2
Indel	16621	6	rps2
SNP	17078	1	rps2-rpoC2
SNP	17338	1	rps2-rpoC2
SNP	17339	1	rps2-rpoC2
SNP	17341	1	rps2-rpoC2
SNP	17342	1	rps2-rpoC2
SNP	17343	1	rps2-rpoC2
SNP	17344	1	rps2-rpoC2
Indel	17345	1	rps2-rpoC2
Indel	17346	1	rps2-rpoC2
Indel	17348	1	rps2-rpoC2
Indel	17349	1	rps2-rpoC2
Indel	17351	4	rps2-rpoC2
SNP	17386	1	rps2-rpoC2
SNP	17434	1	rps2-rpoC2
SNP	17487	1	rps2-rpoC2
SNP	17604	1	rpoC2
SNP	17614	1	rpoC2
SNP	17923	1	rpoC2
SNP	17934	1	rpoC2
SNP	18402	1	rpoC2
SNP	18414	1	rpoC2
SNP	18438	1	rpoC2
SNP	18516	1	rpoC2
SNP	18607	1	rpoC2
SNP	18772	1	rpoC2
SNP	18822	1	rpoC2
SNP	18953	1	rpoC2
SNP	19033	1	rpoC2
SNP	19107	1	rpoC2
SNP	19350	1	rpoC2
SNP	19375	1	rpoC2
SNP	19397	1	rpoC2
SNP	19431	1	rpoC2
SNP	19863	1	rpoC2
SNP	19944	1	rpoC2
SNP	20229	1	rpoC2
SNP	20823	1	rpoC2
SNP	21056	1	rpoC2
SNP	21159	1	rpoC2
SNP	21174	1	rpoC2
SNP	21304	1	rpoC2
SNP	21780	1	rpoC2-rpoC1
SNP	21785	1	rpoC2-rpoC1
SNP	21864	1	rpoC2-rpoC1
SNP	21870	1	rpoC2-rpoC1
SNP	22126	1	rpoC1
SNP	22285	1	rpoC1
SNP	22312	1	rpoC1
SNP	22389	1	rpoC1
SNP	22953	1	rpoC1
SNP	23097	1	rpoC1
SNP	23277	1	rpoC1
Indel	23300	6	rpoC1
Indel	23650	1	rpoC1 intron
Indel	23652	1	rpoC1 intron
Indel	23661	9	rpoC1 intron
Indel	23699	1	rpoC1 intron
Indel	23701	2	rpoC1 intron
SNP	23709	1	rpoC1 intron
SNP	23800	1	rpoC1 intron
SNP	23801	1	rpoC1 intron
SNP	23805	1	rpoC1 intron
Indel	23807	10	rpoC1 intron
SNP	23880	1	rpoC1 intron
Indel	24164	2	rpoC1 intron
SNP	24341	1	rpoC1 intron
SNP	24949	1	rpoB
SNP	25270	1	rpoB
SNP	25491	1	rpoB
SNP	26076	1	rpoB
SNP	26088	1	rpoB
SNP	26597	1	rpoB
SNP	27206	1	rpoB
SNP	27279	1	rpoB
SNP	27832	1	rpoB
SNP	28092	1	rpoB-trnC-GCA
SNP	28299	1	rpoB-trnC-GCA
SNP	28355	1	rpoB-trnC-GCA
Indel	28413	1	rpoB-trnC-GCA
SNP	28418	1	rpoB-trnC-GCA
Indel	28632	6	rpoB-trnC-GCA
SNP	28698	1	rpoB-trnC-GCA
SNP	28721	1	rpoB-trnC-GCA
SNP	28737	1	rpoB-trnC-GCA
Indel	28822	14	rpoB-trnC-GCA
SNP	28856	1	rpoB-trnC-GCA
SNP	28865	1	rpoB-trnC-GCA
SNP	29016	1	rpoB-trnC-GCA
SNP	29086	1	rpoB-trnC-GCA
Indel	29172	1	rpoB-trnC-GCA
Indel	29175	2	rpoB-trnC-GCA
SNP	29233	1	rpoB-trnC-GCA
Indel	29292	2	rpoB-trnC-GCA
SNP	29445	1	trnC-GCA-petN
SNP	29681	1	trnC-GCA-petN
Indel	29697	9	trnC-GCA-petN
Indel	29707	1	trnC-GCA-petN
Indel	29710	1	trnC-GCA-petN
Indel	29712	8	trnC-GCA-petN
SNP	29723	1	trnC-GCA-petN
SNP	29724	1	trnC-GCA-petN
SNP	29819	1	trnC-GCA-petN
Indel	29834	24	trnC-GCA-petN
SNP	29973	1	trnC-GCA-petN
SNP	29975	1	trnC-GCA-petN
Indel	29977	9	trnC-GCA-petN
SNP	29987	1	trnC-GCA-petN
SNP	29992	1	trnC-GCA-petN
SNP	29993	1	trnC-GCA-petN
SNP	30343	1	petN-psbM
SNP	30426	1	petN-psbM
SNP	30477	1	petN-psbM
Indel	30541	2	petN-psbM
SNP	30596	1	petN-psbM
SNP	30619	1	petN-psbM
SNP	30625	1	petN-psbM
SNP	30711	1	petN-psbM
Indel	30722	3	petN-psbM
Indel	30726	2	petN-psbM
Indel	30731	1	petN-psbM
SNP	30749	1	petN-psbM
SNP	30781	1	petN-psbM
Indel	30813	5	petN-psbM
SNP	30986	1	petN-psbM
SNP	31030	1	petN-psbM
Indel	31066	4	petN-psbM
SNP	31077	1	petN-psbM
Indel	31102	5	petN-psbM
Indel	31184	1	petN-psbM
Indel	31267	2	petN-psbM
Indel	31325	2	petN-psbM
SNP	31401	1	petN-psbM
SNP	31500	1	petN-psbM
SNP	31853	1	psbM-trnD-GUC
SNP	32007	1	psbM-trnD-GUC
Indel	32178	2	psbM-trnD-GUC
SNP	32192	1	psbM-trnD-GUC
SNP	32395	1	trnD-GUC-trnY-GUA
SNP	32412	1	trnD-GUC-trnY-GUA
SNP	32452	1	trnD-GUC-trnY-GUA
SNP	32607	1	trnY-GUA-trnE-UUC
SNP	32891	1	trnE-UUC-trnT-GGU
Indel	32892	10	trnE-UUC-trnT-GGU
Indel	32909	3	trnE-UUC-trnT-GGU
Indel	32921	20	trnE-UUC-trnT-GGU
Indel	32946	44	trnE-UUC-trnT-GGU
Indel	32993	1	trnE-UUC-trnT-GGU
Indel	32996	1	trnE-UUC-trnT-GGU
Indel	33043	3	trnE-UUC-trnT-GGU
Indel	33048	7	trnE-UUC-trnT-GGU
Indel	33110	6	trnE-UUC-trnT-GGU
Indel	33117	1	trnE-UUC-trnT-GGU
Indel	33136	4	trnE-UUC-trnT-GGU
Indel	33141	3	trnE-UUC-trnT-GGU
Indel	33146	8	trnE-UUC-trnT-GGU
SNP	33303	1	trnE-UUC-trnT-GGU
SNP	33335	1	trnE-UUC-trnT-GGU
SNP	33399	1	trnE-UUC-trnT-GGU
SNP	33426	1	trnE-UUC-trnT-GGU
Indel	33434	2	trnE-UUC-trnT-GGU
SNP	33520	1	trnE-UUC-trnT-GGU
Indel	33525	6	trnE-UUC-trnT-GGU
SNP	33799	1	trnT-GGU-psbD
SNP	33929	1	trnT-GGU-psbD
Indel	34196	1	trnT-GGU-psbD
Indel	34202	4	trnT-GGU-psbD
SNP	34397	1	trnT-GGU-psbD
SNP	34458	1	trnT-GGU-psbD
SNP	34525	1	trnT-GGU-psbD
SNP	34724	1	trnT-GGU-psbD
SNP	34754	1	trnT-GGU-psbD
Indel	34794	1	trnT-GGU-psbD
Indel	34799	1	trnT-GGU-psbD
SNP	34992	1	trnT-GGU-psbD
Indel	35084	1	trnT-GGU-psbD
SNP	35125	1	trnT-GGU-psbD
SNP	35174	1	trnT-GGU-psbD
SNP	35223	1	trnT-GGU-psbD
SNP	35265	1	trnT-GGU-psbD
SNP	35529	1	psbD
SNP	36619	1	psbC
SNP	36676	1	psbC
SNP	36938	1	psbC
SNP	37777	1	psbC-trnS-UGA
SNP	37891	1	psbC-trnS-UGA
SNP	38006	1	trnS-UGA
SNP	38074	1	trnS-UGA-psbZ
Indel	38079	24	trnS-UGA-psbZ
Indel	38192	1	trnS-UGA-psbZ
Indel	38201	1	trnS-UGA-psbZ
SNP	38262	1	trnS-UGA-psbZ
Indel	38294	6	trnS-UGA-psbZ
Indel	38302	1	trnS-UGA-psbZ
SNP	38304	1	trnS-UGA-psbZ
Indel	38317	1	trnS-UGA-psbZ
SNP	38336	1	trnS-UGA-psbZ
Indel	38666	1	psbZ-trnG-GCC
SNP	38726	1	psbZ-trnG-GCC
Indel	38755	1	psbZ-trnG-GCC
Indel	38761	2	psbZ-trnG-GCC
Indel	38798	1	psbZ-trnG-GCC
Indel	38808	15	psbZ-trnG-GCC
Indel	39029	2	trnG-GCC-trnfM-CAU
SNP	39104	1	trnG-GCC-trnfM-CAU
Indel	39139	1	trnG-GCC-trnfM-CAU
SNP	39147	1	trnG-GCC-trnfM-CAU
Indel	39183	1	trnG-GCC-trnfM-CAU
SNP	39431	1	trnfM-CAU-rps14
SNP	40231	1	psaB
SNP	40849	1	psaB
SNP	41947	1	psaB
SNP	42022	1	psaB
SNP	42647	1	psaA
SNP	42896	1	psaA
SNP	44183	1	psaA
SNP	44228	1	psaA
SNP	44651	1	psaA-ycf3
SNP	44737	1	psaA-ycf3
SNP	44796	1	psaA-ycf3
SNP	44809	1	psaA-ycf3
SNP	44826	1	psaA-ycf3
SNP	44913	1	psaA-ycf3
Indel	45101	1	psaA-ycf3
SNP	45105	1	psaA-ycf3
Indel	45110	4	psaA-ycf3
SNP	45138	1	ycf3
SNP	45436	1	ycf3 intron
Indel	45610	11	ycf3 intron
SNP	46440	1	ycf3 intron
Indel	46446	3	ycf3 intron
SNP	46604	1	ycf3 intron
Indel	46970	3	ycf3 intron
SNP	46979	1	ycf3 intron
SNP	46980	1	ycf3 intron
SNP	46981	1	ycf3 intron
SNP	47024	1	ycf3 intron
SNP	47174	1	ycf3
Indel	47359	1	ycf3-trnS-GGA
Indel	47361	1	ycf3-trnS-GGA
SNP	47378	1	ycf3-trnS-GGA
Indel	47622	1	ycf3-trnS-GGA
Indel	47625	3	ycf3-trnS-GGA
Indel	47629	3	ycf3-trnS-GGA
Indel	47720	7	ycf3-trnS-GGA
SNP	47753	1	ycf3-trnS-GGA
Indel	48003	1	ycf3-trnS-GGA
SNP	48005	1	ycf3-trnS-GGA
Indel	48267	6	trnS-GGA-rps4
SNP	48273	1	trnS-GGA-rps4
SNP	48425	1	trnS-GGA-rps4
Indel	48524	2	trnS-GGA-rps4
Indel	49327	10	rps4-trnT-UGU
Indel	49340	2	rps4-trnT-UGU
SNP	49356	1	rps4-trnT-UGU
SNP	49453	1	rps4-trnT-UGU
SNP	49606	1	trnT-UGU-trnL-UAA
SNP	49684	1	trnT-UGU-trnL-UAA
SNP	49736	1	trnT-UGU-trnL-UAA
SNP	49806	1	trnT-UGU-trnL-UAA
SNP	49819	1	trnT-UGU-trnL-UAA
Indel	49836	1	trnT-UGU-trnL-UAA
SNP	49936	1	trnT-UGU-trnL-UAA
SNP	49987	1	trnT-UGU-trnL-UAA
Indel	50037	1	trnT-UGU-trnL-UAA
SNP	50318	1	trnT-UGU-trnL-UAA
SNP	50323	1	trnT-UGU-trnL-UAA
SNP	50384	1	trnT-UGU-trnL-UAA
Indel	50416	7	trnT-UGU-trnL-UAA
Indel	50451	2	trnT-UGU-trnL-UAA
SNP	50823	1	trnL-UAA intron
Indel	51089	4	trnL-UAA-trnF-GAA
Indel	51102	1	trnL-UAA-trnF-GAA
Indel	51161	7	trnL-UAA-trnF-GAA
SNP	51229	1	trnL-UAA-trnF-GAA
SNP	51362	1	trnL-UAA-trnF-GAA
SNP	51617	1	trnF-GAA-ndhJ
SNP	51645	1	trnF-GAA-ndhJ
SNP	51699	1	trnF-GAA-ndhJ
SNP	51700	1	trnF-GAA-ndhJ
SNP	51701	1	trnF-GAA-ndhJ
SNP	51742	1	trnF-GAA-ndhJ
SNP	51814	1	trnF-GAA-ndhJ
SNP	51949	1	trnF-GAA-ndhJ
SNP	52283	1	ndhJ
SNP	52774	1	ndhK
Indel	53258	2	ndhK-ndhC
Indel	53261	1	ndhK-ndhC
SNP	53373	1	ndhC
SNP	53742	1	ndhC-trnV-UAC
Indel	53908	9	ndhC-trnV-UAC
Indel	54003	1	ndhC-trnV-UAC
Indel	54016	6	ndhC-trnV-UAC
SNP	54059	1	ndhC-trnV-UAC
SNP	54143	1	ndhC-trnV-UAC
SNP	54184	1	ndhC-trnV-UAC
SNP	54361	1	ndhC-trnV-UAC
SNP	54414	1	ndhC-trnV-UAC
SNP	54454	1	ndhC-trnV-UAC
SNP	54482	1	ndhC-trnV-UAC
SNP	54712	1	ndhC-trnV-UAC
Indel	54793	2	ndhC-trnV-UAC
SNP	55383	1	trnV-UAC intron
SNP	55411	1	trnV-UAC intron
SNP	55572	1	trnV-UAC-trnM-CAU
Indel	55830	1	trnM-CAU-atpE
Indel	55902	6	trnM-CAU-atpE
SNP	55916	1	trnM-CAU-atpE
SNP	56397	1	atpB
SNP	56724	1	atpB
SNP	57033	1	atpB
SNP	57880	1	atpB-rbcL
Indel	57881	2	atpB-rbcL
SNP	57927	1	atpB-rbcL
Indel	57941	9	atpB-rbcL
SNP	58043	1	atpB-rbcL
Indel	58054	8	atpB-rbcL
SNP	58069	1	atpB-rbcL
Indel	58404	3	atpB-rbcL
SNP	58416	1	atpB-rbcL
SNP	58717	1	rbcL
SNP	58906	1	rbcL
SNP	59144	1	rbcL
SNP	59304	1	rbcL
Indel	60193	1	rbcL-accD
SNP	60225	1	rbcL-accD
SNP	60352	1	rbcL-accD
SNP	60629	1	rbcL-accD
SNP	60667	1	rbcL-accD
SNP	61076	1	accD
SNP	61086	1	accD
SNP	62186	1	accD
Indel	62212	1	accD-psaI
Indel	62300	8	accD-psaI
SNP	62320	1	accD-psaI
Indel	62345	5	accD-psaI
Indel	62496	2	accD-psaI
SNP	62501	1	accD-psaI
SNP	62506	1	accD-psaI
SNP	62576	1	accD-psaI
SNP	62587	1	accD-psaI
Indel	62603	4	accD-psaI
Indel	62609	2	accD-psaI
Indel	62612	1	accD-psaI
Indel	62615	1	accD-psaI
Indel	62622	3	accD-psaI
Indel	62626	8	accD-psaI
Indel	62636	14	accD-psaI
Indel	62651	5	accD-psaI
Indel	62677	8	accD-psaI
SNP	62689	1	accD-psaI
SNP	62690	1	accD-psaI
SNP	62706	1	accD-psaI
Indel	62875	1	psaI-ycf4
SNP	62994	1	psaI-ycf4
SNP	63009	1	psaI-ycf4
SNP	63052	1	psaI-ycf4
Indel	63073	1	psaI-ycf4
Indel	63073	1	psaI-ycf4
Indel	63074	1	psaI-ycf4
Indel	63074	1	psaI-ycf4
SNP	63127	1	psaI-ycf4
SNP	63127	1	psaI-ycf4
Indel	63128	1	psaI-ycf4
Indel	63128	1	psaI-ycf4
Indel	63129	1	psaI-ycf4
Indel	63129	1	psaI-ycf4
Indel	63130	1	psaI-ycf4
Indel	63130	1	psaI-ycf4
Indel	63131	1	psaI-ycf4
Indel	63131	1	psaI-ycf4
Indel	63137	1	psaI-ycf4
Indel	63137	1	psaI-ycf4
SNP	63194	1	psaI-ycf4
SNP	63727	1	ycf4
SNP	63876	1	ycf4-cemA
Indel	64007	5	ycf4-cemA
Indel	64013	60	ycf4-cemA
Indel	64074	14	ycf4-cemA
Indel	64090	6	ycf4-cemA
Indel	64097	20	ycf4-cemA
Indel	64118	10	ycf4-cemA
Indel	64129	7	ycf4-cemA
Indel	64137	24	ycf4-cemA
Indel	64162	16	ycf4-cemA
Indel	64179	21	ycf4-cemA
Indel	64205	32	ycf4-cemA
Indel	64238	9	ycf4-cemA
Indel	64248	4	ycf4-cemA
Indel	64253	14	ycf4-cemA
Indel	64268	9	ycf4-cemA
Indel	64278	69	ycf4-cemA
Indel	64348	17	ycf4-cemA
Indel	64366	6	ycf4-cemA
Indel	64373	54	ycf4-cemA
SNP	64729	1	cemA
SNP	65262	1	cemA-petA
Indel	65371	10	cemA-petA
SNP	65557	1	petA
SNP	65615	1	petA
SNP	65801	1	petA
SNP	66218	1	petA
SNP	66526	1	petA-psbJ
SNP	66558	1	petA-psbJ
Indel	66753	7	petA-psbJ
Indel	67003	1	petA-psbJ
Indel	67005	1	petA-psbJ
SNP	67039	1	petA-psbJ
Indel	67050	5	petA-psbJ
Indel	67057	10	petA-psbJ
Indel	67077	12	petA-psbJ
SNP	67099	1	petA-psbJ
SNP	67280	1	petA-psbJ
SNP	67458	1	petA-psbJ
SNP	67459	1	petA-psbJ
SNP	67460	1	petA-psbJ
SNP	67461	1	petA-psbJ
SNP	67463	1	petA-psbJ
SNP	67464	1	petA-psbJ
SNP	67466	1	petA-psbJ
SNP	67468	1	petA-psbJ
SNP	67469	1	petA-psbJ
SNP	67470	1	petA-psbJ
SNP	67473	1	petA-psbJ
SNP	67476	1	petA-psbJ
SNP	67477	1	petA-psbJ
SNP	67478	1	petA-psbJ
SNP	67480	1	petA-psbJ
SNP	67482	1	petA-psbJ
SNP	67483	1	petA-psbJ
SNP	67486	1	petA-psbJ
SNP	67487	1	petA-psbJ
SNP	67488	1	petA-psbJ
SNP	67493	1	petA-psbJ
SNP	68964	1	psbE-petL
SNP	69227	1	psbE-petL
Indel	69228	4	psbE-petL
SNP	69369	1	psbE-petL
Indel	69391	4	psbE-petL
SNP	69397	1	psbE-petL
SNP	69666	1	petL-petG
Indel	69886	11	petG-trnW-CCA
SNP	70016	1	petG-trnW-CCA
Indel	70131	1	trnW-CCA-trnP-UGG
Indel	70166	4	trnW-CCA-trnP-UGG
Indel	70176	11	trnW-CCA-trnP-UGG
Indel	70225	11	trnW-CCA-trnP-UGG
Indel	70238	1	trnW-CCA-trnP-UGG
Indel	70242	1	trnW-CCA-trnP-UGG
Indel	70245	1	trnW-CCA-trnP-UGG
SNP	70294	1	trnW-CCA-trnP-UGG
SNP	70459	1	trnP-UGG-psaJ
SNP	70666	1	trnP-UGG-psaJ
SNP	70680	1	trnP-UGG-psaJ
Indel	70988	8	psaJ-rpl33
Indel	71030	1	psaJ-rpl33
SNP	71147	1	psaJ-rpl33
SNP	71367	1	psaJ-rpl33
SNP	71398	1	rpl33
SNP	71465	1	rpl33
SNP	71602	1	rpl33-rps18
Indel	71641	1	rpl33-rps18
SNP	72167	1	rps18-rpl20
SNP	72172	1	rps18-rpl20
SNP	72238	1	rps18-rpl20
SNP	72251	1	rps18-rpl20
Indel	72253	6	rps18-rpl20
SNP	72436	1	rpl20
SNP	72628	1	rpl20-rps12
SNP	72854	1	rpl20-rps12
SNP	72863	1	rpl20-rps12
SNP	72911	1	rpl20-rps12
SNP	72957	1	rpl20-rps12
SNP	73368	1	rpl20-rps12
Indel	73371	2	rpl20-rps12
SNP	73636	1	rps12-clpP
Indel	73744	1	rps12-clpP
SNP	73895	1	clpP
SNP	73940	1	clpP
SNP	74048	1	clpP intron
Indel	74058	1	clpP intron
Indel	74066	2	clpP intron
SNP	74295	1	clpP intron
Indel	74352	1	clpP intron
Indel	74368	2	clpP intron
SNP	74487	1	clpP intron
SNP	74593	1	clpP intron
Indel	74616	1	clpP intron
Indel	74633	3	clpP intron
Indel	75016	2	clpP intron
Indel	75105	1	clpP intron
SNP	75110	1	clpP intron
Indel	75121	1	clpP intron
SNP	75122	1	clpP intron
Indel	75162	8	clpP intron
Indel	75201	1	clpP intron
SNP	75303	1	clpP intron
SNP	75347	1	clpP intron
SNP	75363	1	clpP intron
SNP	75422	1	clpP intron
SNP	75673	1	clpP intron
SNP	75754	1	clpP intron
Indel	75951	2	clpP-psbB
SNP	76298	1	clpP-psbB
SNP	78202	1	psbT-psbN
SNP	78260	1	psbT-psbN
SNP	78261	1	psbT-psbN
SNP	78262	1	psbT-psbN
Indel	78768	1	psbH-petB
Indel	78770	1	psbH-petB
Indel	78774	9	psbH-petB
Indel	78862	1	psbH-petB
SNP	79188	1	petB intron
SNP	79269	1	petB intron
SNP	79319	1	petB intron
Indel	79359	1	petB intron
Indel	79393	1	petB intron
SNP	79603	1	petB intron
SNP	79664	1	petB intron
SNP	79944	1	petB
SNP	80382	1	petB-petD
SNP	80503	1	petB-petD
SNP	80508	1	petB-petD
SNP	80541	1	petD intron
SNP	81128	1	petD intron
Indel	81140	2	petD intron
SNP	81360	1	petD
SNP	81378	1	petD
SNP	81781	1	petD-rpoA
SNP	81787	1	petD-rpoA
SNP	81825	1	petD-rpoA
SNP	82788	1	rpoA
SNP	83001	1	rpoA-rps11
SNP	83005	1	rpoA-rps11
SNP	83059	1	rps11
SNP	83483	1	rps11-rpl36
SNP	83549	1	rps11-rpl36
Indel	83557	8	rps11-rpl36
SNP	83936	1	infA
SNP	84006	1	infA
SNP	84097	1	infA-rps8
Indel	84186	6	infA-rps8
SNP	84285	1	rps8
SNP	84429	1	rps8
SNP	84639	1	rps8-rpl14
Indel	84646	2	rps8-rpl14
SNP	84676	1	rps8-rpl14
SNP	84725	1	rps8-rpl14
SNP	84769	1	rps8-rpl14
SNP	84940	1	rpl14
SNP	85020	1	rpl14
SNP	85187	1	rpl14-rpl16
Indel	85224	2	rpl14-rpl16
SNP	85810	1	rpl16 intron
Indel	85842	1	rpl16 intron
SNP	86170	1	rpl16 intron
SNP	86218	1	rpl16 intron
SNP	86228	1	rpl16 intron
SNP	86295	1	rpl16 intron
Indel	86315	6	rpl16 intron
SNP	86473	1	rpl16 intron
SNP	86576	1	rpl16 intron
Indel	86622	1	rpl16 intron
Indel	86638	1	rpl16 intron
Indel	86640	1	rpl16 intron
SNP	86684	1	rpl16 intron
SNP	86856	1	rps3
SNP	87245	1	rps3
SNP	87324	1	rps3
SNP	87374	1	rps3
SNP	87571	1	rpl22
SNP	87597	1	rpl22
SNP	87736	1	rpl22
SNP	87898	1	rpl22
Indel	88352	4	rps19-rpl2
Indel	88357	1	rps19-rpl2
SNP	88397	1	rps19-rpl2
SNP	88871	1	rpl2 intron
SNP	89039	1	rpl2 intron
Indel	89238	8	rpl2 intron
SNP	89450	1	rpl2 intron
SNP	89554	1	rpl2
SNP	90032	1	rpl23
SNP	90499	1	trnI-CAU-ycf2
SNP	90546	1	ycf2
SNP	90606	1	ycf2
SNP	90789	1	ycf2
SNP	90837	1	ycf2
SNP	90890	1	ycf2
SNP	90924	1	ycf2
SNP	91059	1	ycf2
SNP	91088	1	ycf2
SNP	91127	1	ycf2
SNP	91260	1	ycf2
SNP	91301	1	ycf2
SNP	91310	1	ycf2
SNP	91340	1	ycf2
SNP	91665	1	ycf2
SNP	91699	1	ycf2
SNP	91815	1	ycf2
SNP	91825	1	ycf2
SNP	91844	1	ycf2
SNP	92199	1	ycf2
Indel	92367	6	ycf2
SNP	92431	1	ycf2
SNP	92637	1	ycf2
SNP	92758	1	ycf2
Indel	93047	17	ycf2
Indel	93068	204	ycf2
SNP	93273	1	ycf2
SNP	93288	1	ycf2
Indel	93302	9	ycf2
SNP	93435	1	ycf2
SNP	93453	1	ycf2
SNP	93518	1	ycf2
SNP	93551	1	ycf2
SNP	93638	1	ycf2
SNP	93694	1	ycf2
SNP	93712	1	ycf2
SNP	93727	1	ycf2
SNP	93785	1	ycf2
SNP	93852	1	ycf2
SNP	93885	1	ycf2
SNP	93929	1	ycf2
SNP	93938	1	ycf2
SNP	93976	1	ycf2
SNP	93978	1	ycf2
SNP	93988	1	ycf2
SNP	94204	1	ycf2
SNP	94307	1	ycf2
SNP	94332	1	ycf2
SNP	94563	1	ycf2
SNP	94802	1	ycf2
SNP	94929	1	ycf2
SNP	94986	1	ycf2
Indel	95007	18	ycf2
SNP	95046	1	ycf2
SNP	95060	1	ycf2
SNP	95127	1	ycf2
SNP	95371	1	ycf2
SNP	95441	1	ycf2
SNP	95465	1	ycf2
SNP	95577	1	ycf2
SNP	95858	1	ycf2
SNP	95925	1	ycf2
Indel	96085	9	ycf2
SNP	96249	1	ycf2
SNP	96483	1	ycf2
SNP	96698	1	ycf2
Indel	96841	88	ycf2
Indel	96932	93	ycf2
Indel	97034	40	ycf2
Indel	97092	776	ycf2
SNP	97778	1	ycf2
SNP	97779	1	ycf2
SNP	97782	1	ycf2
SNP	97835	1	ycf2-trnL-CAA
SNP	97835	1	ycf2-trnL-CAA
SNP	97872	1	ycf2-trnL-CAA
SNP	97885	1	ycf2-trnL-CAA
SNP	97891	1	ycf2-trnL-CAA
SNP	97918	1	ycf2-trnL-CAA
SNP	97919	1	ycf2-trnL-CAA
Indel	98210	1	ycf2-trnL-CAA
Indel	98307	1	ycf2-trnL-CAA
Indel	98349	3	ycf2-trnL-CAA
SNP	99975	1	ndhB intron
SNP	101437	1	ndhB-rps7
Indel	101665	11	ndhB-rps7
SNP	103211	1	rps12-ycf15
SNP	103235	1	rps12-ycf15
SNP	103307	1	rps12-ycf15
Indel	103516	5	rps12-ycf15
SNP	103788	1	rps12-ycf15
SNP	103797	1	rps12-ycf15
Indel	104076	15	rps12-ycf15
SNP	104362	1	ycf15-trnV-GAC
Indel	104533	1	ycf15-trnV-GAC
SNP	104847	1	ycf15-trnV-GAC
SNP	104853	1	ycf15-trnV-GAC
SNP	106526	1	rrn16
Indel	107253	8	trnI-GAU intron
Indel	107572	2	trnI-GAU intron
Indel	107650	20	trnI-GAU intron
Indel	108135	6	trnI-GAU
Indel	108821	2	trnA-UGC intron
Indel	108824	1	trnA-UGC intron
SNP	110040	1	rrn23
Indel	110198	9	rrn23
SNP	110804	1	rrn23
Indel	112331	32	rrn4.5-rrn5
SNP	112431	1	rrn4.5-rrn5
SNP	113571	4	trnR-ACG-trnN-GUU
SNP	113861	1	trnN-GUU-ycf1
Indel	113976	1	trnN-GUU-ycf1
SNP	113993	1	ycf1
SNP	114585	1	ycf1
SNP	114586	1	ycf1
Indel	114588	69	ycf1
SNP	114667	1	ycf1
SNP	114714	1	ycf1
Indel	116007	11	ycf1
SNP	116023	4	ycf1
SNP	116028	1	ycf1
SNP	116029	1	ycf1
SNP	116031	1	ycf1
SNP	116033	1	ycf1
SNP	116034	1	ycf1
Indel	116036	10	ycf1
Indel	116047	4	ycf1
Indel	116278	23	ycf1
SNP	116303	1	ycf1
SNP	116741	1	ndhF
SNP	116796	1	ndhF
SNP	116974	1	ndhF
SNP	117261	1	ndhF
SNP	117277	1	ndhF
SNP	117295	1	ndhF
Indel	117316	6	ndhF
SNP	117382	1	ndhF
SNP	117471	1	ndhF
SNP	117675	1	ndhF
SNP	117717	1	ndhF
SNP	117849	1	ndhF
SNP	117891	1	ndhF
SNP	118202	1	ndhF
SNP	118242	1	ndhF
SNP	118584	1	ndhF
SNP	118735	1	ndhF
SNP	118952	1	ndhF-rpl32
SNP	119014	1	ndhF-rpl32
Indel	119076	5	ndhF-rpl32
Indel	119308	10	ndhF-rpl32
SNP	119339	1	ndhF-rpl32
SNP	119364	1	ndhF-rpl32
SNP	119428	1	ndhF-rpl32
SNP	119459	1	ndhF-rpl32
Indel	119487	8	ndhF-rpl32
SNP	119524	1	ndhF-rpl32
Indel	119530	1	ndhF-rpl32
Indel	119548	1	ndhF-rpl32
Indel	119590	1	ndhF-rpl32
SNP	119636	1	ndhF-rpl32
SNP	119637	1	ndhF-rpl32
SNP	119696	1	ndhF-rpl32
SNP	119726	1	ndhF-rpl32
Indel	119760	10	ndhF-rpl32
Indel	119816	1	ndhF-rpl32
Indel	119837	1	ndhF-rpl32
SNP	119891	1	ndhF-rpl32
SNP	119927	1	ndhF-rpl32
SNP	119928	1	ndhF-rpl32
Indel	120002	13	ndhF-rpl32
Indel	120041	4	ndhF-rpl32
SNP	120048	1	ndhF-rpl32
Indel	120060	1	ndhF-rpl32
SNP	120062	1	ndhF-rpl32
SNP	120099	1	ndhF-rpl32
Indel	120131	11	ndhF-rpl32
Indel	120143	1	ndhF-rpl32
Indel	120145	2	ndhF-rpl32
Indel	120148	2	ndhF-rpl32
SNP	120153	1	ndhF-rpl32
SNP	120440	1	rpl32-trnL-UAG
SNP	120493	1	rpl32-trnL-UAG
SNP	120512	1	rpl32-trnL-UAG
SNP	120595	1	rpl32-trnL-UAG
SNP	120697	1	rpl32-trnL-UAG
SNP	120731	1	rpl32-trnL-UAG
Indel	120734	5	rpl32-trnL-UAG
Indel	120766	1	rpl32-trnL-UAG
Indel	120766	1	rpl32-trnL-UAG
SNP	120783	1	rpl32-trnL-UAG
Indel	120793	1	rpl32-trnL-UAG
Indel	120793	1	rpl32-trnL-UAG
SNP	120797	1	rpl32-trnL-UAG
SNP	120798	1	rpl32-trnL-UAG
Indel	120800	3	rpl32-trnL-UAG
Indel	120819	29	rpl32-trnL-UAG
Indel	120988	7	rpl32-trnL-UAG
SNP	121003	1	rpl32-trnL-UAG
SNP	121025	1	rpl32-trnL-UAG
SNP	121026	1	rpl32-trnL-UAG
SNP	121153	1	rpl32-trnL-UAG
SNP	121162	1	rpl32-trnL-UAG
Indel	121166	7	rpl32-trnL-UAG
SNP	121175	1	rpl32-trnL-UAG
SNP	121185	1	rpl32-trnL-UAG
SNP	121220	1	rpl32-trnL-UAG
SNP	121331	1	rpl32-trnL-UAG
SNP	121352	1	rpl32-trnL-UAG
Indel	121355	5	rpl32-trnL-UAG
SNP	121574	1	trnL-UAG-ccsA
SNP	121603	1	trnL-UAG-ccsA
SNP	121710	1	ccsA
SNP	121756	1	ccsA
SNP	121910	1	ccsA
SNP	121943	1	ccsA
SNP	121978	1	ccsA
SNP	122057	1	ccsA
SNP	122280	1	ccsA
SNP	122352	1	ccsA
SNP	122370	1	ccsA
SNP	122512	1	ccsA
SNP	122677	1	ccsA-ndhD
Indel	122684	6	ccsA-ndhD
SNP	122729	1	ccsA-ndhD
SNP	122749	1	ccsA-ndhD
SNP	122750	1	ccsA-ndhD
SNP	122751	1	ccsA-ndhD
SNP	122752	1	ccsA-ndhD
SNP	122753	1	ccsA-ndhD
SNP	122754	1	ccsA-ndhD
SNP	122755	1	ccsA-ndhD
SNP	122756	1	ccsA-ndhD
SNP	122757	1	ccsA-ndhD
SNP	122758	1	ccsA-ndhD
SNP	122806	1	ccsA-ndhD
SNP	123002	1	ndhD
SNP	123344	1	ndhD
SNP	123386	1	ndhD
SNP	123434	1	ndhD
SNP	123455	1	ndhD
SNP	123569	1	ndhD
SNP	123732	1	ndhD
SNP	124124	1	ndhD
SNP	124450	1	ndhD-psaC
SNP	124898	1	psaC-ndhE
SNP	124952	1	psaC-ndhE
SNP	124969	1	psaC-ndhE
SNP	125046	1	ndhE
SNP	125103	1	ndhE
SNP	125250	1	ndhE
Indel	125454	2	ndhE-ndhG
Indel	125469	2	ndhE-ndhG
SNP	125471	1	ndhE-ndhG
SNP	125472	1	ndhE-ndhG
Indel	125478	2	ndhE-ndhG
SNP	125813	1	ndhG
SNP	125872	1	ndhG
SNP	125965	1	ndhG
Indel	126081	2	ndhG-ndhI
SNP	126106	1	ndhG-ndhI
Indel	126275	1	ndhG-ndhI
Indel	126288	1	ndhG-ndhI
SNP	126296	1	ndhG-ndhI
SNP	126338	1	ndhG-ndhI
SNP	127060	1	ndhI-ndhA
SNP	127066	1	ndhI-ndhA
SNP	127381	1	ndhA
SNP	127512	1	ndhA
SNP	127719	1	ndhA intron
SNP	128047	1	ndhA intron
SNP	128341	1	ndhA intron
Indel	128347	2	ndhA intron
Indel	128361	1	ndhA intron
Indel	128476	1	ndhA intron
Indel	128480	1	ndhA intron
SNP	128497	1	ndhA intron
SNP	128528	1	ndhA intron
SNP	128544	1	ndhA intron
SNP	128552	1	ndhA intron
SNP	128633	1	ndhA intron
SNP	128634	1	ndhA intron
SNP	128656	1	ndhA intron
SNP	128850	1	ndhA
Indel	129253	6	ndhA
SNP	129821	1	ndhH
SNP	130076	1	ndhH
SNP	130506	1	ndhH-rps15
SNP	130562	1	ndhH-rps15
SNP	130632	1	rps15
SNP	130826	1	rps15
SNP	131045	1	rps15-ycf1
SNP	131060	1	rps15-ycf1
SNP	131154	1	rps15-ycf1
SNP	131170	1	rps15-ycf1
SNP	131256	1	ycf1
SNP	131382	1	ycf1
SNP	131385	1	ycf1
SNP	132000	1	ycf1
SNP	132021	1	ycf1
SNP	132127	1	ycf1
SNP	132131	1	ycf1
SNP	132133	1	ycf1
SNP	132144	1	ycf1
SNP	132250	1	ycf1
SNP	132293	1	ycf1
SNP	132336	1	ycf1
SNP	132338	1	ycf1
SNP	132446	1	ycf1
SNP	132487	1	ycf1
SNP	132516	1	ycf1
SNP	132540	1	ycf1
SNP	132590	1	ycf1
SNP	132605	1	ycf1
SNP	132607	1	ycf1
SNP	132760	1	ycf1
SNP	132895	1	ycf1
SNP	133191	1	ycf1
SNP	133428	1	ycf1
SNP	133518	1	ycf1
SNP	133545	1	ycf1
SNP	133591	1	ycf1
Indel	133595	6	ycf1
SNP	133637	1	ycf1
SNP	133642	1	ycf1
SNP	133762	1	ycf1
SNP	133802	1	ycf1
SNP	133856	1	ycf1
SNP	133988	1	ycf1
SNP	133992	1	ycf1
SNP	134031	1	ycf1
SNP	134049	1	ycf1
SNP	134063	1	ycf1
SNP	134101	1	ycf1
SNP	134167	1	ycf1
SNP	134283	1	ycf1
SNP	134643	1	ycf1
SNP	134644	1	ycf1
SNP	134680	1	ycf1
SNP	134806	1	ycf1
SNP	136141	1	ycf1
SNP	136188	1	ycf1
Indel	136199	69	ycf1
SNP	136269	1	ycf1
SNP	136270	1	ycf1
SNP	136862	1	ycf1
