# Supplementary material for: Plastomes of eight Ligusticum species: characterization, genome evolution, and phylogenetic relationships
Source: BMC Plant Biol. 2020 Nov 13;20:519. doi: 10.1186/s12870-020-02696-7 (PMC7663912; doi:10.1186/s12870-020-02696-7)
Supplement: Supplementary file 9 — Additional file 9: Table S8. Percentages of variable characters in coding and non-coding regions. [file 12870_2020_2696_MOESM9_ESM.xlsx]

## Sheet: Sheet1
Table S8 Percentages of variable characters in coding and non-coding regions.
Percentages of variable characters in coding and non-coding regions within eight Ligusticum plastomes.
Coding region	Percentages of variable characters	Non-coding region	Percentages of variable characters
psbA	0.021	trnH-GUG-psbA	0.473
matK	0.055	psbA-trnK-UUU	0.395
rps16	0.021	trnK-UUU-matK	0.199
atpA	0.018	matK-trnK-UUU	0.11
atpF	0.038	trnK-UUU-rps16	0.462
atpH	0.004	rps16 intron	0.084
atpI	0.019	rps16-trnQ-UUG	0.821
rps2	0.035	trnQ-UUG-psbK	0.181
rpoC2	0.033	psbK-psbI	0.453
rpoC1	0.027	trnS-GCU-trnG-UCC	0.161
rpoB	0.023	trnG-UCC intron	0.104
psbD	0.007	atpF intron	0.113
psbC	0.008	atpF-atpH	0.456
rps14	0.02	atpH-atpI	0.131
psaB	0.009	atpI-rps2	0.148
psaA	0.01	rps2-rpoC2	0.241
ycf3	0.01	rpoC1 intron	0.14
rps4	0.015	rpoB-trnC-GCA	0.151
ndhJ	0.019	trnC-GCA-petN	0.141
ndhK	0.019	petN-psbM	0.202
ndhC	0.03	psbM-trnD-GUC	0.15
atpE	0.021	trnE-UUC-trnT-GGU	0.393
atpB	0.019	trnT-GGU-psbD	0.158
rbcL	0.025	psbC-trnS-UGA	0.056
accD	0.021	trnS-UGA-psbZ	0.2
ycf4	0.013	psbZ-trnG-GCC	0.127
cemA	0.03	psaA-ycf3	0.111
petA	0.026	ycf3 intron1	0.083
psbE	0	ycf3 intron2	0.056
rpl33	0.02	ycf3-trnS-GGA	0.222
rps18	0.013	trnS-GGA-rps4	0.143
rpl20	0.026	rps4-trnT-UGU	0.196
rps12	0.008	trnT-UGU-trnL-UAA	0.173
clpP	0.01	trnL-UAA intron	0.05
psbB	0.016	trnL-UAA-trnF-GAA	0.214
psbH	0.018	trnF-GAA-ndhJ	0.184
petB	0.022	ndhC-trnV-UAC	0.226
petD	0.017	trnV-UAC intron	0.103
rpoA	0.051	atpB-rbcL	0.119
rps11	0.031	rbcL-accD	0.138
infA	0.017	accD-psaI	0.353
rps8	0.032	psaI-ycf4	0.153
rpl14	0.016	ycf4-cemA	0.638
rpl16	0.017	cemA-petA	0.117
rps3	0.082	petA-psbJ	0.205
rpl22	0.026	psbE-petL	0.227
rps19	0.018	trnW-CCA-trnP-UGG	0.502
rpl2	0.012	trnP-UGG-psaJ	0.076
rpl23	0.007	psaJ-rpl33	0.165
ycf2	0.093	rps18-rpl20	0.259
ndhB	0.005	rpl20-rps12	0.079
rps7	0.006	clpP intron1	0.103
rrna16	0.004	clpP intron2	0.097
rrna23	0.006	clpP-psbB	0.112
ycf1	0.316	psbB-psbT	0.133
ndhF	0.261	petB intron	0.065
ccsA	0.055	petD intron	0.063
ndhD	0.028	rps8-rpl14	0.143
psaC	0.008	rpl16 intron	0.105
ndhE	0.029	rpl2 intron	0.033
ndhG	0.024	ycf2-trnL-CAA	0.802
ndhI	0.026	trnL-CAA-ndhB	0.051
ndhA	0.036	ndhB intron	0.007
ndhH	0.025	ndhB-rps7	0.213
rps15	0.048	rps12 intron	0.004
ycf1	0.081	rps12-ycf15	0.087
		ycf15-trnV-GAC	0.032
		trnV-GAC-rrn16	0.022
		rrn16-trnI-GAU	0.037
		trnI-GAU intron	0.044
		trnA-UGC intron	0.013
		rrn4.5-rrn5	0.159
		rrn5-trnR-ACG	0.089
		trnR-ACG-trnN-GUU	0.029
		trnN-GUU-ycf1	0.028
		ndhF-rpl32	0.602
		rpl32-trnL-UAG	0.265
		ccsA-ndhD	0.187
		psaC-ndhE	0.077
		ndhE-ndhG	0.144
		ndhG-ndhI	0.228
		ndhA intron	0.091
		rps15-ycf1	0.205
Percentages of variable characters in coding and non-coding regions within seven Ligusticum plastomes (not including L. delavayi).
Coding region	Percentages of variable characters	Non-coding region	Percentages of variable characters
psbA	0.006	trnH-GUG-psbA	0.338
matK	0.019	psbA-trnK-UUU	0.308
rps16	0.008	trnK-UUU-matK	0.041
atpA	0.007	matK-trnK-UUU	0.047
atpF	0.013	trnK-UUU-rps16	0.135
atpH	0	rps16 intron	0.035
atpI	0.005	rps16-trnQ-UUG	0.776
rps2	0.021	trnQ-UUG-psbK	0.112
rpoC2	0.014	psbK-psbI	0.123
rpoC1	0.012	trnS-GCU-trnG-UCC	0.091
rpoB	0.007	trnG-UCC intron	0.054
psbD	0.002	atpF intron	0.037
psbC	0.004	atpF-atpH	0.28
rps14	0.007	atpH-atpI	0.063
psaB	0.005	atpI-rps2	0.13
psaA	0.007	rps2-rpoC2	0.16
ycf3	0.004	rpoC1 intron	0.087
rps4	0.008	rpoB-trnC-GCA	0.081
ndhJ	0.006	trnC-GCA-petN	0.108
ndhK	0.006	petN-psbM	0.131
ndhC	0.011	psbM-trnD-GUC	0.026
atpE	0.002	trnE-UUC-trnT-GGU	0.295
atpB	0.005	trnT-GGU-psbD	0.082
rbcL	0.018	psbC-trnS-UGA	0.021
accD	0.006	trnS-UGA-psbZ	0.137
ycf4	0.007	psbZ-trnG-GCC	0.096
cemA	0.004	psaA-ycf3	0.062
petA	0.01	ycf3 intron1	0.039
psbE	0	ycf3 intron2	0.028
rpl33	0.01	ycf3-trnS-GGA	0.101
rps18	0.007	trnS-GGA-rps4	0.067
rpl20	0.013	rps4-trnT-UGU	0.133
rps12	0	trnT-UGU-trnL-UAA	0.089
clpP	0.003	trnL-UAA intron	0.028
psbB	0.005	trnL-UAA-trnF-GAA	0.136
psbH	0.005	trnF-GAA-ndhJ	0.123
petB	0.009	ndhC-trnV-UAC	0.136
petD	0.01	trnV-UAC intron	0.051
rpoA	0.014	atpB-rbcL	0.08
rps11	0.007	rbcL-accD	0.065
infA	0.009	accD-psaI	0.248
rps8	0.015	psaI-ycf4	0.1
rpl14	0.008	ycf4-cemA	0.623
rpl16	0.005	cemA-petA	0.083
rps3	0.068	petA-psbJ	0.146
rpl22	0.01	psbE-petL	0.024
rps19	0.004	trnW-CCA-trnP-UGG	0.432
rpl2	0.006	trnP-UGG-psaJ	0.018
rpl23	0.007	psaJ-rpl33	0.037
ycf2	0.07	rps18-rpl20	0.088
ndhB	0.001	rpl20-rps12	0.051
rps7	0.004	clpP intron1	0.06
rrna16	0.001	clpP intron2	0.043
rrna23	0.004	clpP-psbB	0.056
ycf1	0.093	psbB-psbT	0.03
ndhF	0.054	petB intron	0.029
ccsA	0.033	petD intron	0.015
ndhD	0.011	rps8-rpl14	0.078
psaC	0	rpl16 intron	0.04
ndhE	0.013	rpl2 intron	0.029
ndhG	0.009	ycf2-trnL-CAA	0.744
ndhI	0.006	trnL-CAA-ndhB	0.026
ndhA	0.02	ndhB intron	0.004
ndhH	0.013	ndhB-rps7	0.204
rps15	0.015	rps12 intron	0
ycf1	0.043	rps12-ycf15	0.076
		ycf15-trnV-GAC	0.007
		trnV-GAC-rrn16	0
		rrn16-trnI-GAU	0.027
		trnI-GAU intron	0.04
		trnA-UGC intron	0.007
		rrn4.5-rrn5	0.128
		rrn5-trnR-ACG	0.055
		trnR-ACG-trnN-GUU	0.01
		trnN-GUU-ycf1	0.009
		ndhF-rpl32	0.201
		rpl32-trnL-UAG	0.194
		ccsA-ndhD	0.114
		psaC-ndhE	0.04
		ndhE-ndhG	0.087
		ndhG-ndhI	0.079
		ndhA intron	0.038
		rps15-ycf1	0.05
