# Supplementary material for: Plastomes of eight Ligusticum species: characterization, genome evolution, and phylogenetic relationships
Source: BMC Plant Biol. 2020 Nov 13;20:519. doi: 10.1186/s12870-020-02696-7 (PMC7663912; doi:10.1186/s12870-020-02696-7)
Supplement: Supplementary file 10 — Additional file 10: Table S9. Genetic distance of the eight Ligusticum plastomes. [file 12870_2020_2696_MOESM10_ESM.xlsx]

## Sheet: Sheet1
Table S9 Genetic distance of the eight Ligusticum plastomes.
Sepecies
L. capillaceum
L. scapiforme	0.00119854
L. likiangense	0.00112798	0.000993939
L. hispidum	0.00266073	0.00269601	0.00248391
L. involucratum	0.00282336	0.00271018	0.00248393	0.00152318
L. pteridophyllum	0.00744173	0.00741317	0.00724943	0.00767647	0.00757692
L. thomsonii	0.00556518	0.0056148	0.00547988	0.0057852	0.00592724	0.00683673
L. delavayi	0.023415	0.0235602	0.0234291	0.0237059	0.0238583	0.0221056	0.023217
The overall average is 0.0092.
