# Supplementary material for: Plastomes of eight Ligusticum species: characterization, genome evolution, and phylogenetic relationships
Source: BMC Plant Biol. 2020 Nov 13;20:519. doi: 10.1186/s12870-020-02696-7 (PMC7663912; doi:10.1186/s12870-020-02696-7)
Supplement: Supplementary file 11 — Additional file 11: Table S10. Results of selective pressure analysis in Paml with the site-specific model. [file 12870_2020_2696_MOESM11_ESM.xlsx]

## Sheet: 0.5 < dN dS < 1.0
Table S10 Results of selective pressure analysis in Paml with the site-specific model.
Gene	Omega (dN/dS)	Model	lnL	Comparisons	2ΔL	P-value	Selected sites (BEB, PP>95%)
ccsA	0.51602	Model0	-1328	M0 vs M3	45.3398	3.379e-09	2 I;5 S; 6 W; 7 S; 8 L; 9 S; 10 V; 12 L; 98 T; 155 L; 202 I
		Model3	-1305.33
		Model1	-1314.02	M1 vs M2	17.3727	0.0001689
		Model2	-1305.33
		Model7	-1314.06	M7 vs M8	17.443	0.000163
		Model8	-1305.33
rpoA	0.99528	Model0	-1306.71	M0 vs M3	42.192	1.522e-08	68 E; 146 H; 269 A; 270 L; 272 S; 275 I
		Model3	-1285.62
		Model1	-1301.4	M1 vs M2	30.1464	2.843e-07
		Model2	-1286.32
		Model7	-1301.46	M7 vs M8	30.3949	2.511e-07
		Model8	-1286.26
ycf1	0.51105	Model0	-8871.2	M0 vs M3	66.153	1.471e-13	195 G; 1046 Y; 1055 W; 1382 I; 1491 L
		Model3	-8838.12
		Model1	-8849.38	M1 vs M2	22.4339	1.344e-05
		Model2	-8838.16
		Model7	-8849.38	M7 vs M8	22.5176	1.289e-05
		Model8	-8838.12
ycf2	0.76487	Model0	-9501.07	M0 vs M3	26.5104	2.496e-05	103 L; 1383 E;1377 D
		Model3	-9487.81
		Model1	-9496.59	M1 vs M2	17.5618	0.0001536
		Model2	-9487.81
		Model7	-9496.6	M7 vs M8	17.5782	0.0001524
		Model8	-9487.81
ycf4	0.51798	Model0	-802.317	M0 vs M3	0	1
		Model3	-802.317
		Model1	-802.317	M1 vs M2	2e-06	0.99
		Model2	-802.317
		Model7	-802.317	M7 vs M8	2.8e-05	0.99
		Model8	-802.317
petL	0.72152	Model0	-136.641	M0 vs M3	0.01414	0.99
		Model3	-136.634
		Model1	-136.64	M1 vs M2	0.010886	0.99
		Model2	-136.634
		Model7	-136.64	M7 vs M8	0.011238	0.99
		Model8	-136.634
psbZ	0.79944	Model0	-228.338	M0 vs M3	0.00067	0.99
		Model3	-228.338
		Model1	-228.338	M1 vs M2	0	1
		Model2	-228.338
		Model7	-228.338	M7 vs M8	0	1
		Model8	-228.338
rpl33	0.72709	Model0	-298.408	M0 vs M3	0	1
		Model3	-298.408
		Model1	-298.408	M1 vs M2	0	1
		Model2	-298.408
		Model7	-298.408	M7 vs M8	0	1
		Model8	-298.408
rpl36	0.80068	Model0	-135.247	M0 vs M3	8.6e-05	0.99
		Model3	-135.247
		Model1	-135.247	M1 vs M2	6.6e-05	0.99
		Model2	-135.247
		Model7	-135.247	M7 vs M8	0.00024	0.99
		Model8	-135.247

## Sheet: dN dS > 1.0
Gene	Omega (dN/dS)	Model	lnL	Comparisons	2ΔL	P-value
psaJ	1.30718	Model0	-178.713	M0 vs M3	0	1
		Model3	-178.713
		Model1	-178.737	M1 vs M2	0.09526	0.95
		Model2	-178.714
		Model7	-178.737	M7 vs M8	0.04823	0.98
		Model8	-178.713

## Sheet: dN dS < 0.5
Gene	Omega (dN/dS)
accD	0.28324
atpA	0.08116
atpB	0.08779
atpE	0.12349
atpF	0.17213
atpH	0.0001
atpI	0.09536
ccsA	0.51602
cemA	0.27552
clpP	0.1062
infA	0.06892
matK	0.49193
ndhA	0.28647
ndhB	0.0001
ndhC	0.06227
ndhD	0.13988
ndhE	0.04752
ndhF	0.24034
ndhG	0.45999
ndhH	0.16456
ndhI	0.13066
ndhJ	0.05631
ndhK	0.21606
petA	0.13534
petB	0.03923
petD	0.0452
petG	NA
petL	0.72152
petN	0.0001
psaA	0.03218
psaB	0.02589
psaC	0.0001
psaI	0.0001
psaJ	1.30718
psbA	0.0001
psbB	0.02491
psbC	0.0001
psbD	0.0001
psbE	0.0001
psbF	0.0001
psbH	0.11867
psbI	0.0001
psbJ	NA
psbK	0.11649
psbL	0.0001
psbM	0.0001
psbN	0.1897
psbT	0.0001
psbZ	0.79944
rbcL	0.1705
rpl14	0.05495
rpl16	0.11131
rpl2	0.0001
rpl20	0.38169
rpl22	0.20495
rpl23	NA
rpl32	0.16832
rpl33	0.72709
rpl36	0.80068
rpoA	0.99528
rpoB	0.27644
rpoC1	0.17343
rpoC2	0.28339
rps11	0.07631
rps12	0.16299
rps14	0.29803
rps15	0.23858
rps16	0.22541
rps18	0.4608
rps19	0.09154
rps2	0.48955
rps3	0.33188
rps4	0.43959
rps7	0.47049
rps8	0.33836
ycf1	0.51105
ycf2	0.76487
ycf3	0.03951
ycf4	0.51798
