# Supplementary material for: Plastomes of eight Ligusticum species: characterization, genome evolution, and phylogenetic relationships
Source: BMC Plant Biol. 2020 Nov 13;20:519. doi: 10.1186/s12870-020-02696-7 (PMC7663912; doi:10.1186/s12870-020-02696-7)
Supplement: Supplementary file 12 — Additional file 12: Table S11. List of species and their accession numbers in GenBank included in the phylogenetic analysis. [file 12870_2020_2696_MOESM12_ESM.xlsx]

## Sheet: plastome
Table S11 List of species and their accession numbers in GenBank included in the phylogenetic analysis.
Sepecies	Accession number	Length
Ligusticum capillaceum	MT409612	147,808 bp
Ligusticum delavayi	MT409613	155,623 bp
Ligusticum hispidum	MT409614	147,797 bp
Ligusticum involucratum	MT409615	147,752 bp
Ligusticum likiangense	MT409616	148,196 bp
Ligusticum pteridophyllum	MT409617	146,443 bp
Ligusticum scapiforme	MT409618	148,107 bp
Ligusticum thomsonii	MT409619	147,462 bp
Ligusticum sinense	NC_038088	148,512 bp
Ligusticum tenuissimum	NC_029394	158,500 bp
Angelica dahurica	NC_029392	146,918 bp
Angelica gigas	NC_029393	146,916 bp
Angelica sinensis	NC_042826	142,485 bp
Angelica acutiloba	KX352468	147,074 bp
Angelica decursiva	KT781591	146,719 bp
Angelica laxifoliata	NC_040122	147,026 bp
Angelica nitida	MF594405	146,512 bp
Angelica polymorpha	NC_041580	147,127 bp
Saposhnikovia divaricata	MN857472	147,834 bp
Melanosciadium pimpinelloideum	NC_047428	164,431 bp
Chuanminshen violaceum	KU921430	154,530 bp
Cnidium officinale	NC_039760	148,518 bp
Crithmum maritimum	NC_015804	158,355 bp
Glehnia littoralis	NC_034645	147,477 bp
Hansenia forbesii	NC_035054	159,287 bp
Hansenia oviformis	NC_035055	157,292 bp
Hansenia weberbaueriana	NC_035053	158,625 bp
Ledebouriella seseloides	NC_034643	147,830 bp
Peucedanum praeruptorum	MN016968	147,197 bp
Pleurospermum camtschaticum	NC_033343	155,415 bp
Pterygopleurum neurophyllum	NC_033345	154,369 bp
Chamaesium delavayi	MN119367	154,684 bp
Chamaesium jiulongense	MN119368	154,254 bp
Chamaesium mallaeanum	MN119369	155,749 bp
Bupleurum boissieuanum	NC_036017	156,108 bp
Bupleurum falcatum	NC_027834	155,989 bp
Bupleurum latissimum	NC_033346	155,621 bp
Hydrocotyle sibthorpioides	NC_035502	152,880 bp
Hydrocotyle verticillata	NC_015818	153,207 bp

## Sheet: ITS
Sepecies	Accession number
Ligusticum capillaceum	MT974023
Ligusticum capillaceum	MT974024
Ligusticum capillaceum	MT974025
Ligusticum delavayi	EU236174
Ligusticum delavayi	MG745222
Ligusticum delavayi	MT974017
Ligusticum hispidum	MT974018
Ligusticum hispidum	MT974019
Ligusticum hispidum	MT974020
Ligusticum involucratum	EU236175
Ligusticum involucratum	MT974014
Ligusticum involucratum	MT974015
Ligusticum likiangense	KF806582
Ligusticum likiangense	MT974021
Ligusticum likiangense	MT974022
Ligusticum pteridophyllum	MG745219
Ligusticum pteridophyllum	MG745220
Ligusticum pteridophyllum	MT974016
Ligusticum scapiforme	MT974012
Ligusticum scapiforme	MT974013
Ligusticum thomsonii	MT974009
Ligusticum thomsonii	MT974010
Ligusticum thomsonii	MT974011
Ligusticum sinense	MG745207
Ligusticum sinense	MG745208
Ligusticum sinense	MG745209
Ligusticum tenuissimum	FJ481925
Ligusticum tenuissimum	KP058314
Ligusticum tenuissimum	JN853781
Angelica dahurica	MG772959
Angelica dahurica	MG772961
Angelica gigas	DQ263580
Angelica gigas	GU395156
Angelica sinensis	KJ999457
Angelica sinensis	KJ999458
Angelica sinensis	KJ999481
Angelica acutiloba	AB697601
Angelica acutiloba	AB697602
Angelica decursiva	EU418375
Angelica decursiva	KJ999480
Angelica decursiva	EU592012
Angelica laxifoliata	EU647210
Angelica laxifoliata	JN704842
Angelica laxifoliata	DQ263586
Angelica nitida	EU418378
Angelica nitida	JN704862
Angelica polymorpha	DQ263590
Angelica polymorpha	HQ256680
Angelica polymorpha	KF806567
Saposhnikovia divaricata	AY863062
Saposhnikovia divaricata	EU592001
Melanosciadium pimpinelloideum	FJ385049
Melanosciadium pimpinelloideum	FJ385050
Chuanminshen violaceum	FJ385040
Chuanminshen violaceum	HQ185255
Chuanminshen violaceum	HQ185256
Cnidium officinale	JN853780
Cnidium officinale	KJ025063
Crithmum maritimum	MH298755
Glehnia littoralis	KY829536
Glehnia littoralis	KY829537
Hansenia forbesii	MF787581
Hansenia oviformis	MF787548
Hansenia weberbaueriana	MF787531
Ledebouriella seseloides	KX757774
Ledebouriella seseloides	KX757775
Peucedanum praeruptorum	MK408744
Peucedanum praeruptorum	MK408745
Pleurospermum uralense	JF977837
Pleurospermum uralense	JF977838
Pleurospermum uralense	JF977839
Pterygopleurum neurophyllum	AY509127
Chamaesium delavayi	KY744251
Chamaesium jiulongense	KY744256
Chamaesium mallaeanum	KY744264
Bupleurum boissieuanum	KR902793
Bupleurum falcatum	KP281271
Bupleurum latissimum	AY551292
Hydrocotyle sibthorpioides	GU447309
Hydrocotyle verticillata	AY389025
