# Supplementary material for: Plastomes of eight Ligusticum species: characterization, genome evolution, and phylogenetic relationships
Source: BMC Plant Biol. 2020 Nov 13;20:519. doi: 10.1186/s12870-020-02696-7 (PMC7663912; doi:10.1186/s12870-020-02696-7)
Supplement: Supplementary file 13 — Additional file 13: Table S12. Collection locality and voucher information are provided for eight sequenced plastomes. [file 12870_2020_2696_MOESM13_ESM.xlsx]

## Sheet: Sheet1
Table S12 Collection locality and voucher information are provided for eight sequenced plastomes.
Species	Locality	Voucher information	Herbarium information
L. capillaceum	Deqin,Yunnan,China	RT2019100601	Sichuan University
L. delavayi	Lijiang,Yunnan,China	RT2019100301	Sichuan University
L. hispidum	Lijiang,Yunnan,China	RT2019100201	Sichuan University
L. involucratum	Lanping,Yunnan,China	PC2018101905	Sichuan University
L. likiangense	Lijiang,Yunnan,China	RT2019100202	Sichuan University
L. pteridophyllum	Lijiang,Yunnan,China	RT2019100302	Sichuan University
L. scapiforme	Baiyu, Sichuan,China	RT2019082001	Sichuan University
L. thomsonii	Baiyu, Sichuan,China	RT2019082301	Sichuan University
